# Supplementary material for: Genome-Wide Association Analysis of Oxidative Stress Resistance in Drosophila melanogaster
Source: PLoS One. 2012 Apr 4;7(4):e34745. doi: 10.1371/journal.pone.0034745 (PMC3319608; doi:10.1371/journal.pone.0034745)
Supplement: Table S5 — GWA analysis results for survival time on paraquat and MSB (sexes pooled). (XLS) [file pone.0034745.s005.xls]

## Sheet: Sheet1
Analysis	Chromosome	Position	Gene Symbol	FlyBase ID	Site Class	SNP Location In Gene	SNP Location Intergenic	Minor Allele Frequency	SNP P-value (female)	SNP P-value (Male)	SNP P-value (Pooled)	SNPxSex P-value (Pooled)	Effect Size (Female)	Major Allele Mean (Female)	Minor Allele Mean (Female)	Effect Size (Male)	Major Allele Mean (Male)	Minor Allele Mean (Male)	SNP Effect Size (Pooled)	Major Allele Mean (Pooled)	Minor Allele Mean (Pooled)	SNPxSex Effect Size (Pooled)	Major Allele Call	Minor Allele Call	Minor Allele Count	Total Count (Major + Minor)	Mean Coverage
Paraquat Resistance	2L	548688	Ets21C	FBgn0005660	intronic	Ets21C-in		0.0242424	0.00163581	3.90536e-06	2.8565e-05	0.509745	-3.72313	15.2699	22.7162	-4.33116	13.7426	22.405	-4.02715	14.5063	22.5606	0.608028	G	A	4	165	16
	2L	549825	Ets21C	FBgn0005660	intronic	Ets21C-in		0.0424242	0.00132279	2.0697e-06	1.86027e-05	0.465329	-2.89609	15.1622	20.9543	-3.40693	13.6446	20.4585	-3.15151	14.4034	20.7064	0.510841	G	A	7	165	14
	2L	553807	rempA	FBgn0260933	intergenic	rempA-u3		0.0240964	0.00156278	3.79245e-06	2.72734e-05	0.506059	-3.73419	15.2478	22.7162	-4.34579	13.7134	22.405	-4.03999	14.4806	22.5606	0.611603	G	A	4	166	16
	2L	553934	rempA	FBgn0260933	intergenic	rempA-u3		0.0301205	0.00129321	1.3332e-06	1.47938e-05	0.424075	-3.40648	15.2226	22.0355	-4.0659	13.6779	21.8097	-3.73619	14.4502	21.9226	0.659423	C	T	5	166	21
	2L	553997	rempA	FBgn0260933	synonymous	rempA-PB		0.0240964	0.00156278	3.79245e-06	2.72734e-05	0.506059	-3.73419	15.2478	22.7162	-4.34579	13.7134	22.405	-4.03999	14.4806	22.5606	0.611603	C	T	4	166	15
	2L	925438	CG4341	FBgn0028481	intronic	CG4341-in		0.139394	0.000857581	0.672792	0.0736062	1.07673e-06	-1.73948	14.9356	18.4146	0.181419	13.9931	13.6302	-0.779031	14.4643	16.0224	-1.9209	G	T	23	165	16
	2L	2659687	Prosbeta4R2	FBgn0031443	intronic	Prosbeta4R2-in		0.0727273	0.185114	6.99552e-06	0.00283769	0.00376055	0.934983	15.653	13.7831	2.49828	14.3452	9.34861	1.71663	14.9991	11.5658	-1.5633	G	A	12	165	12
	2L	3215716	CG3347	FBgn0031513	intergenic		-53721	0.0421687	0.056359	0.0707665	0.787451	6.25014e-06	-1.74099	15.3103	18.7922	1.33301	14.0387	11.3727	-0.203992	14.6745	15.0825	-3.074	C	A	7	166	13
	2L	3215716	CG34393	FBgn0085422	intergenic		16096	0.0421687	0.056359	0.0707665	0.787451	6.25014e-06	-1.74099	15.3103	18.7922	1.33301	14.0387	11.3727	-0.203992	14.6745	15.0825	-3.074	C	A	7	166	13
	2L	3246207	CG3347	FBgn0031513	intergenic		-23230	0.0320513	0.00621431	0.339318	0.248581	4.26842e-06	-2.80067	15.0805	20.6819	0.819894	13.8865	12.2467	-0.990386	14.4835	16.4643	-3.62056	A	T	5	156	12
	2L	3246207	CG34393	FBgn0085422	intergenic		46587	0.0320513	0.00621431	0.339318	0.248581	4.26842e-06	-2.80067	15.0805	20.6819	0.819894	13.8865	12.2467	-0.990386	14.4835	16.4643	-3.62056	A	T	5	156	12
	2L	3341748	E23	FBgn0020445	intronic	E23-in		0.278481	0.00565187	4.94044e-06	8.5978e-05	0.2725	1.15482	16.151	13.8414	1.51261	14.8245	11.7993	1.33372	15.4878	12.8203	-0.357785	C	A	44	158	9
	2L	3721145	Shaw	FBgn0003386	intronic	Shaw-in		0.15528	6.1593e-06	0.0161718	9.10624e-05	0.00126079	-2.26928	14.7415	19.2801	-1.00597	13.6087	15.6206	-1.63763	14.1751	17.4503	-1.26331	A	C	25	161	19
	2L	6175374	CG13989	FBgn0031786	intergenic		14292	0.0243902	1.7201e-07	0.0200654	1.81767e-05	2.62698e-05	-6.02946	15.2316	27.2905	-2.25355	13.8556	18.3627	-4.1415	14.5436	22.8266	-3.77591	C	T	4	164	14
	2L	6175374	CG34380	FBgn0085409	intergenic		-4140	0.0243902	1.7201e-07	0.0200654	1.81767e-05	2.62698e-05	-6.02946	15.2316	27.2905	-2.25355	13.8556	18.3627	-4.1415	14.5436	22.8266	-3.77591	C	T	4	164	14
	2L	6219354	Ugt37b1	FBgn0026755	intergenic		-5696	0.025641	8.83647e-06	0.00237509	2.83753e-05	0.014856	-5.12828	15.2303	25.4868	-2.92733	13.8894	19.7441	-4.02781	14.5599	22.6155	-2.20095	A	T	4	156	15
	2L	6219354	CG34380	FBgn0085409	intergenic		9877	0.025641	8.83647e-06	0.00237509	2.83753e-05	0.014856	-5.12828	15.2303	25.4868	-2.92733	13.8894	19.7441	-4.02781	14.5599	22.6155	-2.20095	A	T	4	156	15
	2L	6382498	CG9507	FBgn0031808	synonymous	CG9507-PA		0.0301205	4.24038e-06	0.00133668	1.23088e-05	0.0122016	-4.80395	15.1582	24.7661	-2.75548	13.7805	19.2915	-3.77972	14.4694	22.0288	-2.04847	C	T	5	166	16
	2L	6382498	CG42368	FBgn0259714	synonymous	CG42368-in		0.0301205	4.24038e-06	0.00133668	1.23088e-05	0.0122016	-4.80395	15.1582	24.7661	-2.75548	13.7805	19.2915	-3.77972	14.4694	22.0288	-2.04847	C	T	5	166	16
	2L	6832995	sens-2	FBgn0051632	intronic	sens-2-in		0.0424242	6.09537e-06	0.000780772	1.06292e-05	0.0244941	-4.02582	15.1497	23.2013	-2.45612	13.7435	18.6557	-3.24097	14.4466	20.9285	-1.5697	C	G	7	165	18
	2L	6865773	Nha1	FBgn0031865	intronic	Nha1-in		0.0487805	6.30383e-06	0.000373642	6.73183e-06	0.0409843	-3.79045	15.1024	22.6833	-2.44313	13.726	18.6123	-3.11679	14.4142	20.6478	-1.34732	T	A	8	164	6
	2L	6866036	Nha1	FBgn0031865	intronic	Nha1-in		0.0479042	5.02651e-06	0.000312901	5.27412e-06	0.0399391	-3.79551	15.0923	22.6833	-2.45365	13.705	18.6123	-3.12458	14.3986	20.6478	-1.34185	T	G	8	167	18
	2L	6866219	Nha1	FBgn0031865	intronic	Nha1-in		0.0487805	5.47431e-06	0.000344694	5.79091e-06	0.0407595	-3.79829	15.0867	22.6833	-2.45029	13.7117	18.6123	-3.12429	14.3992	20.6478	-1.348	G	A	8	164	14
	2L	6866826	Nha1	FBgn0031865	intronic	Nha1-in		0.0479042	5.02651e-06	0.000312901	5.27412e-06	0.0399391	-3.79551	15.0923	22.6833	-2.45365	13.705	18.6123	-3.12458	14.3986	20.6478	-1.34185	G	T	8	167	16
	2L	6869047	Nha1	FBgn0031865	intronic	Nha1-in		0.0419162	1.32538e-06	0.00135609	6.39816e-06	0.00516516	-4.26988	15.098	23.6378	-2.33382	13.7444	18.412	-3.30185	14.4212	21.0249	-1.93606	G	A	7	167	14
	2L	6870147	Nha1	FBgn0031865	UTR	Nha1-u5		0.0490798	7.26741e-06	0.00414076	3.63855e-05	0.00640367	-3.76412	15.0578	22.586	-1.9814	13.7674	17.7302	-2.87276	14.4126	20.1581	-1.78272	G	T	8	163	19
	2L	6870554	Nha1	FBgn0031865	intergenic		167	0.054878	1.29656e-07	0.000280975	5.30195e-07	0.00454401	-4.07987	15.0109	23.1707	-2.32429	13.6753	18.3239	-3.20208	14.3431	20.7473	-1.75558	C	T	9	164	23
	2L	6870554	neuroligin	FBgn0031866	intergenic		-26276	0.054878	1.29656e-07	0.000280975	5.30195e-07	0.00454401	-4.07987	15.0109	23.1707	-2.32429	13.6753	18.3239	-3.20208	14.3431	20.7473	-1.75558	C	T	9	164	23
	2L	6871869	Nha1	FBgn0031865	intergenic		1482	0.0545455	2.61392e-07	0.00368947	5.46194e-06	0.000446057	-4.03778	15.0182	23.0938	-1.88511	13.7457	17.5159	-2.96144	14.382	20.3048	-2.15267	C	T	9	165	16
	2L	6871869	neuroligin	FBgn0031866	intergenic		-24961	0.0545455	2.61392e-07	0.00368947	5.46194e-06	0.000446057	-4.03778	15.0182	23.0938	-1.88511	13.7457	17.5159	-2.96144	14.382	20.3048	-2.15267	C	T	9	165	16
	2L	6872001	Nha1	FBgn0031865	intergenic		1614	0.060241	1.88714e-06	0.0159176	4.83393e-05	0.000374896	-3.56718	15.0182	22.1526	-1.49631	13.7457	16.7383	-2.53175	14.382	19.4454	-2.07087	C	G	10	166	14
	2L	6872001	neuroligin	FBgn0031866	intergenic		-24829	0.060241	1.88714e-06	0.0159176	4.83393e-05	0.000374896	-3.56718	15.0182	22.1526	-1.49631	13.7457	16.7383	-2.53175	14.382	19.4454	-2.07087	C	G	10	166	14
	2L	6872808	Nha1	FBgn0031865	intergenic		2421	0.060241	1.88714e-06	0.0159176	4.83393e-05	0.000374896	-3.56718	15.0182	22.1526	-1.49631	13.7457	16.7383	-2.53175	14.382	19.4454	-2.07087	G	C	10	166	14
	2L	6872808	neuroligin	FBgn0031866	intergenic		-24022	0.060241	1.88714e-06	0.0159176	4.83393e-05	0.000374896	-3.56718	15.0182	22.1526	-1.49631	13.7457	16.7383	-2.53175	14.382	19.4454	-2.07087	G	C	10	166	14
	2L	6873189	Nha1	FBgn0031865	intergenic		2802	0.060241	1.88714e-06	0.0159176	4.83393e-05	0.000374896	-3.56718	15.0182	22.1526	-1.49631	13.7457	16.7383	-2.53175	14.382	19.4454	-2.07087	C	T	10	166	15
	2L	6873189	neuroligin	FBgn0031866	intergenic		-23641	0.060241	1.88714e-06	0.0159176	4.83393e-05	0.000374896	-3.56718	15.0182	22.1526	-1.49631	13.7457	16.7383	-2.53175	14.382	19.4454	-2.07087	C	T	10	166	15
	2L	6873588	Nha1	FBgn0031865	intergenic		3201	0.060241	1.88714e-06	0.0159176	4.83393e-05	0.000374896	-3.56718	15.0182	22.1526	-1.49631	13.7457	16.7383	-2.53175	14.382	19.4454	-2.07087	G	T	10	166	14
	2L	6873588	neuroligin	FBgn0031866	intergenic		-23242	0.060241	1.88714e-06	0.0159176	4.83393e-05	0.000374896	-3.56718	15.0182	22.1526	-1.49631	13.7457	16.7383	-2.53175	14.382	19.4454	-2.07087	G	T	10	166	14
	2L	6943653	CG18304	FBgn0031869	intergenic		1407	0.0855263	0.000738919	0.947122	0.0479755	7.5132e-06	-2.27158	14.9889	19.532	0.0373992	13.9435	13.8687	-1.11709	14.4662	16.7003	-2.30898	G	C	13	152	8
	2L	6943653	CG10158	FBgn0031871	intergenic		-77	0.0855263	0.000738919	0.947122	0.0479755	7.5132e-06	-2.27158	14.9889	19.532	0.0373992	13.9435	13.8687	-1.11709	14.4662	16.7003	-2.30898	G	C	13	152	8
	2L	6943668	CG18304	FBgn0031869	intergenic		1422	0.101266	0.000794504	0.778551	0.0626843	3.29804e-06	-2.02874	14.978	19.0355	0.142476	13.9651	13.6801	-0.943131	14.4716	16.3578	-2.17122	G	T	16	158	9
	2L	6943668	CG10158	FBgn0031871	intergenic		-62	0.101266	0.000794504	0.778551	0.0626843	3.29804e-06	-2.02874	14.978	19.0355	0.142476	13.9651	13.6801	-0.943131	14.4716	16.3578	-2.17122	G	T	16	158	9
	2L	6944096	CG10158	FBgn0031871	missense	CG10158-PA		0.08125	0.000274138	0.799497	0.0211892	7.20619e-06	-2.45793	15.0224	19.9382	-0.142157	13.9148	14.1991	-1.30004	14.4686	17.0687	-2.31577	A	G	13	160	12
	2L	6945100	CG10158	FBgn0031871	intronic	CG10158-in		0.0429448	0.000160757	0.716152	0.0146216	4.63378e-06	-3.40828	15.1358	21.9524	-0.270642	13.9161	14.4574	-1.83946	14.526	18.2049	-3.13763	G	A	7	163	17
	2L	7358351	Wnt6	FBgn0031902	intergenic		5809	0.0240964	4.87346e-06	0.00639946	3.93316e-05	0.00343226	-5.2548	15.1441	25.6537	-2.60917	13.7848	19.0032	-3.93199	14.4644	22.3284	-2.64563	G	T	4	166	16
	2L	7358351	Wnt10	FBgn0031903	intergenic		-6469	0.0240964	4.87346e-06	0.00639946	3.93316e-05	0.00343226	-5.2548	15.1441	25.6537	-2.60917	13.7848	19.0032	-3.93199	14.4644	22.3284	-2.64563	G	T	4	166	16
	2L	7452039	santa-maria	FBgn0025697	intergenic		874	0.0545455	0.00279003	0.439907	0.157384	1.43096e-06	-2.4009	15.1773	19.9791	0.508379	13.9937	12.977	-0.946259	14.5855	16.478	-2.90927	C	A	9	165	23
	2L	7452039	Gr28a	FBgn0041247	intergenic		-486	0.0545455	0.00279003	0.439907	0.157384	1.43096e-06	-2.4009	15.1773	19.9791	0.508379	13.9937	12.977	-0.946259	14.5855	16.478	-2.90927	C	A	9	165	23
	2L	7452047	santa-maria	FBgn0025697	intergenic		882	0.0542169	0.00265704	0.44661	0.153493	1.36417e-06	-2.40608	15.1669	19.9791	0.500035	13.977	12.977	-0.953024	14.572	16.478	-2.90612	G	A	9	166	23
	2L	7452047	Gr28a	FBgn0041247	intergenic		-478	0.0542169	0.00265704	0.44661	0.153493	1.36417e-06	-2.40608	15.1669	19.9791	0.500035	13.977	12.977	-0.953024	14.572	16.478	-2.90612	G	A	9	166	23
	2L	7514519	Rapgap1	FBgn0085403	intronic	Rapgap1-in		0.030303	6.70085e-07	0.0034963	8.26882e-06	0.00119551	-5.13027	15.1288	25.3893	-2.49007	13.7912	18.7713	-3.81017	14.46	22.0803	-2.64019	G	A	5	165	13
	2L	7652294	Slob	FBgn0024290	intronic	Slob-in		0.0304878	7.29737e-08	0.032836	1.90674e-05	4.46973e-06	-5.51697	15.0719	26.1059	-1.85236	13.789	17.4937	-3.68466	14.4304	21.7998	-3.66461	C	T	5	164	11
	2L	7654081	Slob	FBgn0024290	intronic	Slob-in		0.0301205	0.00557925	0.399019	0.212317	3.80077e-06	-2.9477	15.3041	21.1995	0.735221	13.9849	12.5145	-1.10624	14.6445	16.857	-3.68292	C	T	5	166	21
	2L	7808232	cdc14	FBgn0031952	intronic	cdc14-in		0.037037	4.54676e-06	0.00118255	1.15772e-05	0.0149516	-4.39156	15.1722	23.9553	-2.55757	13.8117	18.9268	-3.47456	14.4919	21.441	-1.83399	G	T	6	162	18
	2L	7915990	Snoo	FBgn0085450	intronic	Snoo-in		0.0722892	8.00238e-06	0.0333833	0.000182098	0.000462786	-3.08285	15.0225	21.1882	-1.21144	13.793	16.2159	-2.14714	14.4077	18.702	-1.87141	G	A	12	166	14
	2L	8267085	Btk29A	FBgn0003502	intronic	Btk29A-in		0.0740741	1.82159e-05	3.30792e-05	3.11576e-06	0.217405	-2.98126	15.0798	21.0423	-2.30675	13.7312	18.3447	-2.644	14.4055	19.6935	-0.674505	T	C	12	162	7
	2L	8283163	Btk29A	FBgn0003502	intronic	Btk29A-in		0.10303	3.83408e-06	0.00239765	1.74657e-05	0.00702126	-2.71649	14.9461	20.379	-1.4767	13.6475	16.6009	-2.09659	14.2968	18.49	-1.23979	G	T	17	165	14
	2L	9457053	numb	FBgn0002973	intronic	numb-in		0.0666667	6.37195e-06	0.00640007	4.43289e-05	0.00409235	-3.22067	15.0935	21.5349	-1.60743	13.7761	16.9909	-2.41405	14.4348	19.2629	-1.61324	G	A	11	165	20
	2L	9457053	Gdi	FBgn0004868	intergenic		-34865	0.0666667	6.37195e-06	0.00640007	4.43289e-05	0.00409235	-3.22067	15.0935	21.5349	-1.60743	13.7761	16.9909	-2.41405	14.4348	19.2629	-1.61324	G	A	11	165	20
	2L	9457053	CG33723	FBgn0053723	intergenic		16313	0.0666667	6.37195e-06	0.00640007	4.43289e-05	0.00409235	-3.22067	15.0935	21.5349	-1.60743	13.7761	16.9909	-2.41405	14.4348	19.2629	-1.61324	G	A	11	165	20
	2L	10188836	Sur	FBgn0028675	missense	Sur:10		0.151899	7.93917e-06	0.00418928	3.43117e-05	0.00887347	-2.25469	14.8538	19.3632	-1.19385	13.609	15.9967	-1.72427	14.2314	17.6799	-1.06083	G	A	24	158	13
	2L	10499146	Myo31DF	FBgn0086347	intronic	Myo31DF-in		0.2875	3.46478e-05	1.71845e-05	3.41038e-06	0.408537	-1.6854	14.5811	17.9519	-1.42087	13.1379	15.9796	-1.55314	13.8595	16.9658	-0.264534	C	A	46	160	14
	2L	11332605	Osi21	FBgn0032359	intergenic		47002	0.0858896	9.34309e-06	0.0013547	1.87807e-05	0.022753	-2.84543	14.9557	20.6466	-1.69008	13.6483	17.0284	-2.26775	14.302	18.8375	-1.15535	C	T	14	163	9
	2L	11332605	CG14926	FBgn0032360	intergenic		-9708	0.0858896	9.34309e-06	0.0013547	1.87807e-05	0.022753	-2.84543	14.9557	20.6466	-1.69008	13.6483	17.0284	-2.26775	14.302	18.8375	-1.15535	C	T	14	163	9
	2L	12326958	CG31759	FBgn0051759	intergenic		116848	0.0240964	1.12371e-06	0.127783	0.000246498	2.91492e-06	-5.64142	15.2016	26.4844	-1.47462	13.8822	16.8314	-3.55802	14.5419	21.6579	-4.1668	C	T	4	166	17
	2L	12326958	CG31862	FBgn0051862	intergenic		-11912	0.0240964	1.12371e-06	0.127783	0.000246498	2.91492e-06	-5.64142	15.2016	26.4844	-1.47462	13.8822	16.8314	-3.55802	14.5419	21.6579	-4.1668	C	T	4	166	17
	2L	12715486	CG5792	FBgn0032455	synonymous	CG5792:5		0.0239521	9.65738e-07	9.10454e-05	8.92948e-07	0.0319647	-5.6636	15.1846	26.5118	-3.70795	13.7624	21.1783	-4.68577	14.4735	23.8451	-1.95565	A	G	4	167	15
	2L	12717305	CG5792	FBgn0032455	synonymous	CG5792:6		0.05	2.98171e-06	0.0397397	0.000114819	0.000196964	-4.42615	15.1091	23.9614	-1.60932	13.6555	16.8741	-3.01774	14.3823	20.4178	-2.81682	T	G	6	120	18
	2L	12754770	MRP	FBgn0032456	intergenic		9961	0.0551724	5.34572e-06	0.00355048	2.98034e-05	0.0087756	-3.72065	15.0706	22.5119	-2.0386	13.6945	17.7717	-2.87963	14.3825	20.1418	-1.68205	T	C	8	145	17
	2L	12754770	CG15483	FBgn0032457	intergenic		-5576	0.0551724	5.34572e-06	0.00355048	2.98034e-05	0.0087756	-3.72065	15.0706	22.5119	-2.0386	13.6945	17.7717	-2.87963	14.3825	20.1418	-1.68205	T	C	8	145	17
	2L	14976704	mol	FBgn0028528	missense	mol:2		0.264516	2.90576e-06	0.23818	0.000670142	2.5362e-06	-1.92862	14.3153	18.1725	-0.404488	13.6777	14.4867	-1.16656	13.9965	16.3296	-1.52414	A	G	41	155	13
	2L	15082801	CG15270	FBgn0028879	intronic	CG15270-in		0.0242424	2.43813e-06	0.00437604	2.04369e-05	0.00266985	-5.47333	15.1798	26.1265	-2.73885	13.8032	19.2809	-4.10609	14.4915	22.7037	-2.73448	G	T	4	165	10
	2L	15895221	TepI	FBgn0041183	intergenic		1410	0.030303	0.0284405	0.151869	0.53693	7.32554e-06	-2.34877	15.3283	20.0258	1.2489	14.0075	11.5097	-0.549932	14.6679	15.7677	-3.59767	T	A	5	165	11
	2L	15895221	CG31735	FBgn0051735	intergenic		-339	0.030303	0.0284405	0.151869	0.53693	7.32554e-06	-2.34877	15.3283	20.0258	1.2489	14.0075	11.5097	-0.549932	14.6679	15.7677	-3.59767	T	A	5	165	11
	2L	15915750	beat-Ib	FBgn0028645	intronic	beat-Ib-in		0.0365854	0.0517438	0.0765827	0.760476	4.99274e-06	-1.91304	15.3155	19.1416	1.41416	14.0469	11.2186	-0.249438	14.6812	15.1801	-3.3272	C	G	6	164	17
	2L	15928344	CG4793	FBgn0028514	intergenic		2141	0.0304878	0.0291974	0.141898	0.547937	7.30364e-06	-2.34045	15.3449	20.0258	1.27301	14.0557	11.5097	-0.53372	14.7003	15.7677	-3.61346	T	C	5	164	12
	2L	15928344	beat-Ib	FBgn0028645	intronic	beat-Ib-in		0.0304878	0.0291974	0.141898	0.547937	7.30364e-06	-2.34045	15.3449	20.0258	1.27301	14.0557	11.5097	-0.53372	14.7003	15.7677	-3.61346	T	C	5	164	12
	2L	15928344	CG12448	FBgn0028857	intergenic		-13097	0.0304878	0.0291974	0.141898	0.547937	7.30364e-06	-2.34045	15.3449	20.0258	1.27301	14.0557	11.5097	-0.53372	14.7003	15.7677	-3.61346	T	C	5	164	12
	2L	15931185	CG4793	FBgn0028514	intergenic		4982	0.0306748	0.0291937	0.152953	0.536303	7.91347e-06	-2.35385	15.3181	20.0258	1.24716	14.004	11.5097	-0.553344	14.6611	15.7677	-3.60101	C	T	5	163	13
	2L	15931185	beat-Ib	FBgn0028645	intronic	beat-Ib-in		0.0306748	0.0291937	0.152953	0.536303	7.91347e-06	-2.35385	15.3181	20.0258	1.24716	14.004	11.5097	-0.553344	14.6611	15.7677	-3.60101	C	T	5	163	13
	2L	15931185	CG12448	FBgn0028857	intergenic		-10256	0.0306748	0.0291937	0.152953	0.536303	7.91347e-06	-2.35385	15.3181	20.0258	1.24716	14.004	11.5097	-0.553344	14.6611	15.7677	-3.60101	C	T	5	163	13
	2L	15944473	beat-Ib	FBgn0028645	intronic	beat-Ib-in		0.0337838	0.0232504	0.137821	0.536375	1.57142e-06	-2.44233	15.3055	20.1902	1.32134	14.1767	11.5341	-0.560495	14.7411	15.8621	-3.76367	G	A	5	148	9
	2L	15944473	CG18063	FBgn0028856	intergenic		-13385	0.0337838	0.0232504	0.137821	0.536375	1.57142e-06	-2.44233	15.3055	20.1902	1.32134	14.1767	11.5341	-0.560495	14.7411	15.8621	-3.76367	G	A	5	148	9
	2L	15944473	CG12448	FBgn0028857	intergenic		1619	0.0337838	0.0232504	0.137821	0.536375	1.57142e-06	-2.44233	15.3055	20.1902	1.32134	14.1767	11.5341	-0.560495	14.7411	15.8621	-3.76367	G	A	5	148	9
	2L	15944474	beat-Ib	FBgn0028645	intronic	beat-Ib-in		0.0316456	0.031392	0.0682537	0.684158	7.13455e-07	-2.3495	15.3137	20.0127	1.61004	14.0723	10.8522	-0.369731	14.693	15.4325	-3.95954	C	T	5	158	10
	2L	15944474	CG18063	FBgn0028856	intergenic		-13384	0.0316456	0.031392	0.0682537	0.684158	7.13455e-07	-2.3495	15.3137	20.0127	1.61004	14.0723	10.8522	-0.369731	14.693	15.4325	-3.95954	C	T	5	158	10
	2L	15944474	CG12448	FBgn0028857	intergenic		1620	0.0316456	0.031392	0.0682537	0.684158	7.13455e-07	-2.3495	15.3137	20.0127	1.61004	14.0723	10.8522	-0.369731	14.693	15.4325	-3.95954	C	T	5	158	10
	2L	15951997	beat-Ib	FBgn0028645	intronic	beat-Ib-in		0.0253165	0.0194637	0.136057	0.510923	2.63415e-06	-2.73758	15.1667	20.6418	1.44925	13.963	11.0645	-0.644165	14.5648	15.8532	-4.18683	G	T	4	158	6
	2L	15951997	CG18063	FBgn0028856	intergenic		-5861	0.0253165	0.0194637	0.136057	0.510923	2.63415e-06	-2.73758	15.1667	20.6418	1.44925	13.963	11.0645	-0.644165	14.5648	15.8532	-4.18683	G	T	4	158	6
	2L	15951997	CG12448	FBgn0028857	intergenic		9143	0.0253165	0.0194637	0.136057	0.510923	2.63415e-06	-2.73758	15.1667	20.6418	1.44925	13.963	11.0645	-0.644165	14.5648	15.8532	-4.18683	G	T	4	158	6
	2L	15952703	beat-Ib	FBgn0028645	intronic	beat-Ib-in		0.0301205	0.0274894	0.151718	0.530741	6.78709e-06	-2.36001	15.3058	20.0258	1.24568	14.001	11.5097	-0.557162	14.6534	15.7677	-3.60569	G	T	5	166	16
	2L	15952703	CG18063	FBgn0028856	intergenic		-5155	0.0301205	0.0274894	0.151718	0.530741	6.78709e-06	-2.36001	15.3058	20.0258	1.24568	14.001	11.5097	-0.557162	14.6534	15.7677	-3.60569	G	T	5	166	16
	2L	15952703	CG12448	FBgn0028857	intergenic		9849	0.0301205	0.0274894	0.151718	0.530741	6.78709e-06	-2.36001	15.3058	20.0258	1.24568	14.001	11.5097	-0.557162	14.6534	15.7677	-3.60569	G	T	5	166	16
	2L	15952734	beat-Ib	FBgn0028645	intronic	beat-Ib-in		0.0363636	0.00331831	0.446299	0.165994	2.33322e-06	-2.84688	15.1932	20.887	0.607006	13.9442	12.7302	-1.11993	14.5687	16.8086	-3.45388	G	C	6	165	16
	2L	15952734	CG18063	FBgn0028856	intergenic		-5124	0.0363636	0.00331831	0.446299	0.165994	2.33322e-06	-2.84688	15.1932	20.887	0.607006	13.9442	12.7302	-1.11993	14.5687	16.8086	-3.45388	G	C	6	165	16
	2L	15952734	CG12448	FBgn0028857	intergenic		9880	0.0363636	0.00331831	0.446299	0.165994	2.33322e-06	-2.84688	15.1932	20.887	0.607006	13.9442	12.7302	-1.11993	14.5687	16.8086	-3.45388	G	C	6	165	16
	2L	15978120	CG18063	FBgn0028856	intergenic		18689	0.0372671	0.0272703	0.051651	0.722679	5.3648e-07	-2.10781	15.1108	19.3264	1.54143	13.9646	10.8818	-0.283193	14.5377	15.1041	-3.64924	A	T	6	161	6
	2L	15978120	CG10839	FBgn0028858	intergenic		-1415	0.0372671	0.0272703	0.051651	0.722679	5.3648e-07	-2.10781	15.1108	19.3264	1.54143	13.9646	10.8818	-0.283193	14.5377	15.1041	-3.64924	A	T	6	161	6
	2L	16434675	Idgf1	FBgn0020416	intergenic		-10605	0.0580645	2.16859e-06	0.00268267	1.43743e-05	0.00457969	-3.72902	14.9834	22.4414	-1.984	13.7164	17.6844	-2.85651	14.3499	20.0629	-1.74501	G	A	9	155	12
	2L	16434675	CG5888	FBgn0028523	intronic	CG5888-in		0.0580645	2.16859e-06	0.00268267	1.43743e-05	0.00457969	-3.72902	14.9834	22.4414	-1.984	13.7164	17.6844	-2.85651	14.3499	20.0629	-1.74501	G	A	9	155	12
	2L	16434675	snoRNA:Me28S-A2958	FBgn0086037	intergenic		16791	0.0580645	2.16859e-06	0.00268267	1.43743e-05	0.00457969	-3.72902	14.9834	22.4414	-1.984	13.7164	17.6844	-2.85651	14.3499	20.0629	-1.74501	G	A	9	155	12
	2L	16842942	CG13284	FBgn0032614	intergenic		-250	0.0242424	4.18516e-06	0.266858	0.000977296	1.84751e-06	-5.3156	15.125	25.7562	-1.07626	13.8494	16.0019	-3.19593	14.4872	20.8791	-4.23934	C	T	4	165	14
	2L	16842942	pncr003:2L	FBgn0047133	intergenic		1055	0.0242424	4.18516e-06	0.266858	0.000977296	1.84751e-06	-5.3156	15.125	25.7562	-1.07626	13.8494	16.0019	-3.19593	14.4872	20.8791	-4.23934	C	T	4	165	14
	2L	17955263	btv	FBgn0023096	intergenic		-7472	0.0308642	8.51513e-06	0.00202989	2.30334e-05	0.0160721	-4.63666	15.1281	24.4014	-2.64937	13.7321	19.0308	-3.64301	14.4301	21.7161	-1.98729	C	G	5	162	8
	2L	17955263	CG42830	FBgn0262017	intergenic		142659	0.0308642	8.51513e-06	0.00202989	2.30334e-05	0.0160721	-4.63666	15.1281	24.4014	-2.64937	13.7321	19.0308	-3.64301	14.4301	21.7161	-1.98729	C	G	5	162	8
	2L	18108634	CG5755	FBgn0032664	intergenic		10568	0.0363636	1.43376e-06	0.0937818	0.000203447	9.08455e-06	-4.59873	15.1592	24.3566	-1.33631	13.8585	16.5311	-2.96752	14.5088	20.4439	-3.26241	C	T	6	165	18
	2L	18108634	CG15152	FBgn0032665	intergenic		-5913	0.0363636	1.43376e-06	0.0937818	0.000203447	9.08455e-06	-4.59873	15.1592	24.3566	-1.33631	13.8585	16.5311	-2.96752	14.5088	20.4439	-3.26241	C	T	6	165	18
	2L	19890025	sick	FBgn0260966	intronic	sick-in		0.236842	6.04875e-05	8.30237e-06	2.91191e-06	0.603564	-1.73697	14.6713	18.1453	-1.55492	13.1136	16.2235	-1.64595	13.8925	17.1844	-0.18205	A	G	36	152	15
	2L	19920106	CG10664	FBgn0032833	intergenic		-38601	0.273885	7.7903e-05	3.43326e-05	7.56249e-06	0.424994	-1.62892	14.4347	17.6925	-1.36451	13.0807	15.8097	-1.49672	13.7577	16.7511	-0.26441	T	C	43	157	19
	2L	19920106	Victoria	FBgn0053117	intergenic		6590	0.273885	7.7903e-05	3.43326e-05	7.56249e-06	0.424994	-1.62892	14.4347	17.6925	-1.36451	13.0807	15.8097	-1.49672	13.7577	16.7511	-0.26441	T	C	43	157	19
	2L	19920106	sick	FBgn0260966	intronic	sick-in		0.273885	7.7903e-05	3.43326e-05	7.56249e-06	0.424994	-1.62892	14.4347	17.6925	-1.36451	13.0807	15.8097	-1.49672	13.7577	16.7511	-0.26441	T	C	43	157	19
	2L	19925300	CG10664	FBgn0032833	intergenic		-33407	0.269231	0.00471406	8.68344e-06	9.84402e-05	0.331651	-1.17136	14.7513	17.094	-1.48072	13.1016	16.063	-1.32604	13.9264	16.5785	0.309362	C	A	42	156	8
	2L	19925300	Victoria	FBgn0053117	intergenic		11784	0.269231	0.00471406	8.68344e-06	9.84402e-05	0.331651	-1.17136	14.7513	17.094	-1.48072	13.1016	16.063	-1.32604	13.9264	16.5785	0.309362	C	A	42	156	8
	2L	19925300	sick	FBgn0260966	intronic	sick-in		0.269231	0.00471406	8.68344e-06	9.84402e-05	0.331651	-1.17136	14.7513	17.094	-1.48072	13.1016	16.063	-1.32604	13.9264	16.5785	0.309362	C	A	42	156	8
	2R	735172	CG14464	FBgn0033000	intergenic		17732	0.027972	1.40402e-07	0.0191677	1.29991e-05	2.81941e-05	-6.00535	15.2158	27.2265	-2.19867	13.9631	18.3604	-4.10201	14.5894	22.7935	-3.80668	C	A	4	143	4
	2R	735172	Ir41a	FBgn0040849	intergenic		-102000	0.027972	1.40402e-07	0.0191677	1.29991e-05	2.81941e-05	-6.00535	15.2158	27.2265	-2.19867	13.9631	18.3604	-4.10201	14.5894	22.7935	-3.80668	C	A	4	143	4
	2R	853857	Ir41a	FBgn0040849	intronic	Ir41a-in		0.0496894	0.000114963	0.969849	0.0197544	4.15722e-07	-3.27884	15.129	21.6867	-0.0264303	13.948	14.0009	-1.65264	14.5385	17.8438	-3.25241	G	A	8	161	14
	2R	4464053	CG42326	FBgn0259226	missense	CG42326:8		0.0987654	7.69189e-06	0.00626724	4.51987e-05	0.00478579	-2.68191	14.8649	20.2287	-1.33799	13.5944	16.2703	-2.00995	14.2296	18.2495	-1.34392	A	G	16	162	12
	2R	5676205	CG1688	FBgn0027589	intronic	CG1688-in		0.0246914	0.00205416	0.716216	0.0984951	5.87483e-06	-3.62945	15.2627	22.5216	0.356652	13.9681	13.2548	-1.6364	14.6154	17.8882	-3.9861	G	A	4	162	9
	2R	5809591	Mef2	FBgn0011656	intronic	Mef2-in		0.161491	6.05409e-06	0.025227	0.000114687	0.000671459	-2.2147	14.7188	19.1482	-0.897477	13.5854	15.3803	-1.55609	14.1521	17.2642	-1.31723	C	T	26	161	18
	2R	5814960	Mef2	FBgn0011656	intronic	Mef2-in		0.0460526	1.88014e-06	0.00507677	1.52911e-05	0.00181496	-4.21586	15.1235	23.5552	-1.98335	13.8397	17.8064	-3.09961	14.4816	20.6808	-2.23251	C	T	7	152	4
	2R	5815246	Mef2	FBgn0011656	intronic	Mef2-in		0.0625	1.05126e-06	0.00451181	1.34005e-05	0.00163377	-3.54198	14.8674	21.9514	-1.73319	13.6577	17.1241	-2.63759	14.2625	19.5377	-1.80879	A	G	10	160	10
	2R	5832857	Mef2	FBgn0011656	intronic	Mef2-in		0.0496894	5.42431e-05	7.00825e-05	9.17135e-06	0.284756	-3.36704	15.0774	21.8115	-2.65743	13.6265	18.9413	-3.01224	14.3519	20.3764	-0.70961	T	C	8	161	18
	2R	5832912	Mef2	FBgn0011656	intronic	Mef2-in		0.0490798	5.06614e-05	6.18318e-05	7.97455e-06	0.291306	-3.36312	15.0852	21.8115	-2.66306	13.6152	18.9413	-3.01309	14.3502	20.3764	-0.700061	G	A	8	163	16
	2R	5837389	Mef2	FBgn0011656	intronic	Mef2-in		0.0432099	2.32961e-05	0.00020394	9.63019e-06	0.119375	-3.74128	15.077	22.5595	-2.6451	13.6631	18.9533	-3.19319	14.37	20.7564	-1.09618	G	T	7	162	19
	2R	5943235	Def	FBgn0010385	intergenic		1154	0.0299401	2.23276e-05	0.303384	0.0023059	9.36462e-06	-4.43803	15.1902	24.0663	-0.893941	13.8865	15.6744	-2.66598	14.5384	19.8703	-3.54409	G	A	5	167	17
	2R	5943235	magu	FBgn0033478	intronic	magu-in		0.0299401	2.23276e-05	0.303384	0.0023059	9.36462e-06	-4.43803	15.1902	24.0663	-0.893941	13.8865	15.6744	-2.66598	14.5384	19.8703	-3.54409	G	A	5	167	17
	2R	5943235	CG2292	FBgn0033479	intergenic		-7655	0.0299401	2.23276e-05	0.303384	0.0023059	9.36462e-06	-4.43803	15.1902	24.0663	-0.893941	13.8865	15.6744	-2.66598	14.5384	19.8703	-3.54409	G	A	5	167	17
	2R	8491013	Amph	FBgn0027356	intronic	Amph-in		0.123377	0.000157765	0.724208	0.0146409	3.96776e-06	-2.19431	14.9477	19.3363	-0.168297	14.0495	14.3861	-1.1813	14.4986	16.8612	-2.02601	G	A	19	154	7
	2R	9253612	CG17048	FBgn0033828	intergenic		11639	0.0828025	1.48684e-06	0.0155142	3.77364e-05	0.000435847	-3.08067	14.9222	21.0836	-1.28405	13.7937	16.3618	-2.18236	14.358	18.7227	-1.79661	C	T	13	157	9
	2R	9253612	CG10814	FBgn0033830	intergenic		-9864	0.0828025	1.48684e-06	0.0155142	3.77364e-05	0.000435847	-3.08067	14.9222	21.0836	-1.28405	13.7937	16.3618	-2.18236	14.358	18.7227	-1.79661	C	T	13	157	9
	2R	11302152	CG34365	FBgn0085394	intronic	CG34365-in		0.0609756	0.00592744	3.16723e-07	2.98168e-05	0.0963602	2.09823	15.6393	11.4429	3.08208	14.2633	8.09911	2.59015	14.9513	9.77099	-0.983849	G	T	10	164	12
	2R	11302156	CG34365	FBgn0085394	intronic	CG34365-in		0.0552147	0.00934585	8.85167e-07	6.74535e-05	0.0994433	2.08661	15.6393	11.4661	3.11403	14.2633	8.03521	2.60032	14.9513	9.75066	-1.02741	T	A	9	163	13
	2R	11364415	CG8180	FBgn0034021	intronic	CG8180-in		0.0424242	8.86872e-06	0.000189704	5.57842e-06	0.0704662	-3.96786	15.113	23.0487	-2.70582	13.6905	19.1022	-3.33684	14.4018	21.0755	-1.26204	G	T	7	165	13
	2R	13508719	rhi	FBgn0004400	intergenic		-7275	0.0864198	9.5957e-06	0.00550796	4.91848e-05	0.00712085	-2.82296	14.9163	20.5622	-1.4643	13.6238	16.5524	-2.14363	14.27	18.5573	-1.35866	A	G	14	162	17
	2R	13508719	CG10936	FBgn0034253	intronic	CG10936-in		0.0864198	9.5957e-06	0.00550796	4.91848e-05	0.00712085	-2.82296	14.9163	20.5622	-1.4643	13.6238	16.5524	-2.14363	14.27	18.5573	-1.35866	A	G	14	162	17
	2R	13508719	snoRNA:Or-aca4	FBgn0082922	intergenic		4297	0.0864198	9.5957e-06	0.00550796	4.91848e-05	0.00712085	-2.82296	14.9163	20.5622	-1.4643	13.6238	16.5524	-2.14363	14.27	18.5573	-1.35866	A	G	14	162	17
	2R	14937533	CG15115	FBgn0034413	intergenic		13641	0.109756	9.55783e-06	0.00334798	3.26462e-05	0.0103093	-2.51593	14.8408	19.8726	-1.35585	13.5627	16.2744	-1.93589	14.2017	18.0735	-1.16008	C	G	18	164	15
	2R	14937533	CG15116	FBgn0034415	intergenic		-5203	0.109756	9.55783e-06	0.00334798	3.26462e-05	0.0103093	-2.51593	14.8408	19.8726	-1.35585	13.5627	16.2744	-1.93589	14.2017	18.0735	-1.16008	C	G	18	164	15
	2R	15045563	ena	FBgn0000578	intronic	ena-in		0.0299401	6.54843e-06	0.00549434	4.16749e-05	0.00445622	-4.70169	15.1744	24.5778	-2.38747	13.7971	18.572	-3.54458	14.4858	21.5749	-2.31422	C	T	5	167	17
	2R	16094145	CG11041	FBgn0034481	intergenic		59816	0.0361446	4.55611e-06	0.00254927	1.96983e-05	0.00712743	-4.38383	15.1524	23.9201	-2.37112	13.7914	18.5337	-3.37748	14.4719	21.2269	-2.01271	G	A	6	166	12
	2R	16094145	CG16894	FBgn0034483	intergenic		-4964	0.0361446	4.55611e-06	0.00254927	1.96983e-05	0.00712743	-4.38383	15.1524	23.9201	-2.37112	13.7914	18.5337	-3.37748	14.4719	21.2269	-2.01271	G	A	6	166	12
	2R	16109462	tRNA:G3:56EFa	FBgn0011869	intergenic		-7524	0.0359281	5.16802e-06	0.0871584	0.000341939	4.72771e-05	-4.35015	15.1434	23.8437	-1.35667	13.8426	16.5559	-2.85341	14.493	20.1998	-2.99348	G	A	6	167	19
	2R	16109462	CG16894	FBgn0034483	intergenic		9338	0.0359281	5.16802e-06	0.0871584	0.000341939	4.72771e-05	-4.35015	15.1434	23.8437	-1.35667	13.8426	16.5559	-2.85341	14.493	20.1998	-2.99348	G	A	6	167	19
	2R	16109464	tRNA:G3:56EFa	FBgn0011869	intergenic		-7522	0.0359281	5.16802e-06	0.0871584	0.000341939	4.72771e-05	-4.35015	15.1434	23.8437	-1.35667	13.8426	16.5559	-2.85341	14.493	20.1998	-2.99348	C	T	6	167	20
	2R	16109464	CG16894	FBgn0034483	intergenic		9340	0.0359281	5.16802e-06	0.0871584	0.000341939	4.72771e-05	-4.35015	15.1434	23.8437	-1.35667	13.8426	16.5559	-2.85341	14.493	20.1998	-2.99348	C	T	6	167	20
	2R	16109600	tRNA:G3:56EFa	FBgn0011869	intergenic		-7386	0.0419162	1.10784e-05	0.235067	0.00128883	8.48715e-06	-3.90412	15.1287	22.9369	-0.876615	13.8666	15.6198	-2.39037	14.4976	19.2784	-3.02751	C	A	7	167	16
	2R	16109600	CG16894	FBgn0034483	intergenic		9476	0.0419162	1.10784e-05	0.235067	0.00128883	8.48715e-06	-3.90412	15.1287	22.9369	-0.876615	13.8666	15.6198	-2.39037	14.4976	19.2784	-3.02751	C	A	7	167	16
	2R	16202789	CG8920	FBgn0027529	intronic	CG8920-in		0.0429448	4.49266e-06	0.00136189	1.33922e-05	0.0119107	-4.09852	15.1056	23.3026	-2.35494	13.7799	18.4898	-3.22673	14.4427	20.8962	-1.74358	A	T	7	163	17
	2R	16202789	CG13868	FBgn0034501	intronic	CG13868-in		0.0429448	4.49266e-06	0.00136189	1.33922e-05	0.0119107	-4.09852	15.1056	23.3026	-2.35494	13.7799	18.4898	-3.22673	14.4427	20.8962	-1.74358	A	T	7	163	17
	2R	16272971	CG11192	FBgn0034507	intergenic		30413	0.0538922	1.84594e-05	6.54145e-05	4.68923e-06	0.18487	-3.38127	15.0915	21.854	-2.55912	13.6642	18.7825	-2.97019	14.3779	20.3183	-0.822154	C	G	9	167	14
	2R	16272971	CG12484	FBgn0086604	intergenic		-38869	0.0538922	1.84594e-05	6.54145e-05	4.68923e-06	0.18487	-3.38127	15.0915	21.854	-2.55912	13.6642	18.7825	-2.97019	14.3779	20.3183	-0.822154	C	G	9	167	14
	2R	16378445	Obp57c	FBgn0034509	intergenic		-12616	0.0421687	4.22025e-06	0.0570362	0.000209459	8.86735e-05	-4.08512	15.1237	23.2939	-1.39827	13.8502	16.6468	-2.7417	14.4869	19.9703	-2.68685	G	A	7	166	12
	2R	16378445	CG12484	FBgn0086604	intergenic		11986	0.0421687	4.22025e-06	0.0570362	0.000209459	8.86735e-05	-4.08512	15.1237	23.2939	-1.39827	13.8502	16.6468	-2.7417	14.4869	19.9703	-2.68685	G	A	7	166	12
	2R	16385276	Obp57c	FBgn0034509	intergenic		-5785	0.0299401	3.24155e-06	0.00700756	3.40568e-05	0.00186742	-4.84531	15.1658	24.8564	-2.32017	13.8011	18.4415	-3.58274	14.4835	21.649	-2.52514	G	A	5	167	19
	2R	16385276	CG12484	FBgn0086604	intergenic		18817	0.0299401	3.24155e-06	0.00700756	3.40568e-05	0.00186742	-4.84531	15.1658	24.8564	-2.32017	13.8011	18.4415	-3.58274	14.4835	21.649	-2.52514	G	A	5	167	19
	2R	16386068	Obp57c	FBgn0034509	intergenic		-4993	0.0299401	3.24155e-06	0.00700756	3.40568e-05	0.00186742	-4.84531	15.1658	24.8564	-2.32017	13.8011	18.4415	-3.58274	14.4835	21.649	-2.52514	T	A	5	167	14
	2R	16386068	CG12484	FBgn0086604	intergenic		19609	0.0299401	3.24155e-06	0.00700756	3.40568e-05	0.00186742	-4.84531	15.1658	24.8564	-2.32017	13.8011	18.4415	-3.58274	14.4835	21.649	-2.52514	T	A	5	167	14
	2R	16472814	mir-991	FBgn0262227	intergenic		14	0.0240964	1.85507e-05	0.000195796	8.67833e-06	0.109838	-4.98864	15.2468	25.2241	-3.52185	13.8056	20.8492	-4.25524	14.5262	23.0367	-1.46679	G	A	4	166	12
	2R	16472814	mir-992	FBgn0262334	intergenic		-5	0.0240964	1.85507e-05	0.000195796	8.67833e-06	0.109838	-4.98864	15.2468	25.2241	-3.52185	13.8056	20.8492	-4.25524	14.5262	23.0367	-1.46679	G	A	4	166	12
	2R	16742494	CG9993	FBgn0034553	intergenic		2868	0.0479042	7.81474e-07	0.000202558	1.31205e-06	0.0166559	-4.08667	15.0644	23.2377	-2.52641	13.698	18.7508	-3.30654	14.3812	20.9943	-1.56025	T	C	8	167	16
	2R	16742494	CG15227	FBgn0034554	intergenic		-11112	0.0479042	7.81474e-07	0.000202558	1.31205e-06	0.0166559	-4.08667	15.0644	23.2377	-2.52641	13.698	18.7508	-3.30654	14.3812	20.9943	-1.56025	T	C	8	167	16
	2R	16842959	hbn	FBgn0008636	synonymous	hbn-PA		0.0875	7.46506e-09	0.00266925	6.00678e-07	4.04535e-05	-3.61907	14.8242	22.0623	-1.56803	13.6431	16.7792	-2.59355	14.2336	19.4207	-2.05104	C	T	14	160	11
	2R	16902262	CG9346	FBgn0034572	intronic	CG9346-in		0.0783133	4.30308e-06	0.0129951	6.30801e-05	0.00113535	-3.0463	14.9512	21.0438	-1.36453	13.7119	16.441	-2.20542	14.3316	18.7424	-1.68178	T	A	13	166	23
	2R	17718565	CG13492	FBgn0034662	intergenic	CG13492-in		0.196078	0.0261866	3.34604e-06	0.000317952	0.0786073	1.09327	15.9944	13.8078	1.75744	14.7312	11.2163	1.42535	15.3628	12.5121	-0.664172	T	G	30	153	6
	2R	17718625	CG13492	FBgn0034662	intergenic	CG13492-in		0.205298	0.00515774	2.61276e-06	6.46415e-05	0.303691	1.34551	16.093	13.402	1.732	14.6568	11.1928	1.53876	15.3749	12.2974	-0.386486	A	G	31	151	5
	2R	17752132	CG9294	FBgn0034666	intergenic		2663	0.487805	0.00438519	0.257305	0.250277	3.62858e-07	-1.04597	14.4652	16.5572	0.340814	14.3013	13.6197	-0.352579	14.3833	15.0884	-1.38679	C	T	80	164	15
	2R	17752132	comr	FBgn0034667	intergenic		-240	0.487805	0.00438519	0.257305	0.250277	3.62858e-07	-1.04597	14.4652	16.5572	0.340814	14.3013	13.6197	-0.352579	14.3833	15.0884	-1.38679	C	T	80	164	15
	2R	17752140	CG9294	FBgn0034666	intergenic		2671	0.487805	0.00438519	0.257305	0.250277	3.62858e-07	-1.04597	14.4652	16.5572	0.340814	14.3013	13.6197	-0.352579	14.3833	15.0884	-1.38679	T	C	80	164	13
	2R	17752140	comr	FBgn0034667	intergenic		-232	0.487805	0.00438519	0.257305	0.250277	3.62858e-07	-1.04597	14.4652	16.5572	0.340814	14.3013	13.6197	-0.352579	14.3833	15.0884	-1.38679	T	C	80	164	13
	2R	18296428	ventrally-expressed-protein-D	FBgn0053200	missense	ventrally-expressed-protein-D-PA		0.148148	7.94437e-07	0.000364501	1.5518e-06	0.0111114	-2.45146	14.6878	19.5908	-1.42881	13.492	16.3496	-1.94014	14.0899	17.9702	-1.02265	A	T	24	162	19
	2R	18296446	ventrally-expressed-protein-D	FBgn0053200	synonymous	ventrally-expressed-protein-D-PA		0.147239	6.89053e-07	0.0003316	1.44572e-06	0.0113403	-2.47658	14.6376	19.5908	-1.45996	13.4297	16.3496	-1.96827	14.0337	17.9702	-1.01661	A	T	24	163	19
	2R	18435796	px	FBgn0003175	intronic	px-in		0.10241	4.37701e-05	6.3512e-06	2.32297e-06	0.579516	-2.40257	14.9165	19.7216	-2.14534	13.475	17.7656	-2.27395	14.1957	18.7436	-0.257226	T	C	17	166	25
	2R	18435807	px	FBgn0003175	intronic	px-in		0.10241	4.37701e-05	6.3512e-06	2.32297e-06	0.579516	-2.40257	14.9165	19.7216	-2.14534	13.475	17.7656	-2.27395	14.1957	18.7436	-0.257226	G	C	17	166	24
	2R	19307981	CG9815	FBgn0034861	intergenic		-1050	0.0419162	7.31929e-06	0.0161808	9.86967e-05	0.00132029	-3.97867	15.1224	23.0798	-1.76365	13.7922	17.3195	-2.87116	14.4573	20.1996	-2.21502	C	T	7	167	15
	2R	19307981	CG30411	FBgn0050411	intergenic		3220	0.0419162	7.31929e-06	0.0161808	9.86967e-05	0.00132029	-3.97867	15.1224	23.0798	-1.76365	13.7922	17.3195	-2.87116	14.4573	20.1996	-2.21502	C	T	7	167	15
	3L	292059	RhoGEF3	FBgn0259743	intronic	RhoGEF3-in		0.0432099	0.000974727	0.891602	0.0551358	5.47674e-06	-2.99145	15.2355	21.2184	0.100572	13.9136	13.7124	-1.44544	14.5745	17.4654	-3.09202	T	A	7	162	13
	3L	292069	RhoGEF3	FBgn0259743	intronic	RhoGEF3-in		0.0432099	0.000974727	0.891602	0.0551358	5.47674e-06	-2.99145	15.2355	21.2184	0.100572	13.9136	13.7124	-1.44544	14.5745	17.4654	-3.09202	T	C	7	162	15
	3L	602217	CG13893	FBgn0035146	intronic	CG13893-in		0.0718563	1.31527e-07	0.00784878	7.07407e-06	8.89634e-05	-3.59158	14.9398	22.123	-1.51001	13.7231	16.7431	-2.5508	14.3314	19.433	-2.08157	A	T	12	167	16
	3L	602326	CG13893	FBgn0035146	intronic	CG13893-in		0.0903614	3.53616e-06	0.00392293	2.34702e-05	0.00383335	-2.8859	14.9261	20.6979	-1.48138	13.6788	16.6416	-2.18364	14.3024	18.6697	-1.40452	A	G	15	166	14
	3L	602332	CG13893	FBgn0035146	intronic	CG13893-in		0.0909091	3.82668e-06	0.00414079	2.39929e-05	0.00379718	-2.86184	14.9742	20.6979	-1.45189	13.7378	16.6416	-2.15686	14.356	18.6697	-1.40994	T	G	15	165	14
	3L	602335	CG13893	FBgn0035146	intronic	CG13893-in		0.0914634	4.3118e-06	0.00449451	2.67257e-05	0.00378058	-2.85081	14.9963	20.6979	-1.436	13.7695	16.6416	-2.14341	14.3829	18.6697	-1.41481	T	G	15	164	14
	3L	2458911	CG42669	FBgn0261551	intronic	CG42669-in		0.0254777	1.27924e-05	2.92148e-05	2.35879e-06	0.240322	-5.02624	15.243	25.2955	-3.96085	13.8394	21.7611	-4.49354	14.5412	23.5283	-1.06539	A	T	4	157	12
	3L	3103880	Cht7	FBgn0035398	intronic	Cht7-in		0.054878	6.36977e-05	2.92316e-05	6.95349e-06	0.423319	-3.1936	15.1072	21.4944	-2.69307	13.6443	19.0304	-2.94334	14.3757	20.2624	-0.50053	C	A	9	164	22
	3L	3103880	CG14955	FBgn0035399	intergenic		-6248	0.054878	6.36977e-05	2.92316e-05	6.95349e-06	0.423319	-3.1936	15.1072	21.4944	-2.69307	13.6443	19.0304	-2.94334	14.3757	20.2624	-0.50053	C	A	9	164	22
	3L	3103880	tRNA:CR32286	FBgn0052286	intergenic		6290	0.054878	6.36977e-05	2.92316e-05	6.95349e-06	0.423319	-3.1936	15.1072	21.4944	-2.69307	13.6443	19.0304	-2.94334	14.3757	20.2624	-0.50053	C	A	9	164	22
	3L	3786751	CG32264	FBgn0052264	intronic	CG32264-in		0.0296296	3.46278e-07	0.00416979	6.20272e-06	0.000622839	-5.4915	15.2025	26.1855	-2.54735	13.8794	18.9741	-4.01942	14.541	22.5798	-2.94415	A	T	4	135	8
	3L	3786751	CG32266	FBgn0052266	intergenic		-4053	0.0296296	3.46278e-07	0.00416979	6.20272e-06	0.000622839	-5.4915	15.2025	26.1855	-2.54735	13.8794	18.9741	-4.01942	14.541	22.5798	-2.94415	A	T	4	135	8
	3L	3786751	CG10858	FBgn0035458	intergenic		31550	0.0296296	3.46278e-07	0.00416979	6.20272e-06	0.000622839	-5.4915	15.2025	26.1855	-2.54735	13.8794	18.9741	-4.01942	14.541	22.5798	-2.94415	A	T	4	135	8
	3L	3856755	Awh	FBgn0013751	intronic	Awh-in		0.0529801	0.00110678	0.559122	0.0931157	1.94107e-06	-2.70939	15.2829	20.7017	0.400148	14.1382	13.3379	-1.15462	14.7106	17.0198	-3.10954	A	T	8	151	6
	3L	3856772	Awh	FBgn0013751	intronic	Awh-in		0.0805369	0.00435705	0.467428	0.169114	8.6218e-06	-2.00082	15.2778	19.2795	0.412332	14.201	13.3763	-0.794245	14.7394	16.3279	-2.41315	G	T	12	149	5
	3L	4025308	CG11594	FBgn0035484	UTR	CG11594-in		0.28125	0.0294474	0.090848	0.62665	2.57283e-06	-0.902212	14.882	16.6864	0.568254	14.1734	13.0369	-0.166979	14.5277	14.8617	-1.47047	C	G	45	160	13
	3L	4025485	CG11594	FBgn0035484	UTR	CG11594-in		0.28125	0.0240648	0.0673331	0.643388	5.56792e-07	-0.937618	14.83	16.7052	0.617914	14.2265	12.9907	-0.159852	14.5282	14.8479	-1.55553	A	T	45	160	10
	3L	4146664	CG1299	FBgn0035501	intergenic		-2033	0.0963855	0.010623	0.31675	0.296013	6.99932e-06	-1.58038	15.1496	18.3103	0.505087	14.0301	13.0199	-0.537645	14.5898	15.6651	-2.08546	A	T	16	166	14
	3L	4146664	CG32260	FBgn0052260	intergenic		812	0.0963855	0.010623	0.31675	0.296013	6.99932e-06	-1.58038	15.1496	18.3103	0.505087	14.0301	13.0199	-0.537645	14.5898	15.6651	-2.08546	A	T	16	166	14
	3L	4148992	CG1299	FBgn0035501	missense	CG1299-cds		0.107784	0.0112375	0.300002	0.309659	6.61048e-06	-1.48376	15.1361	18.1036	0.494709	14.0467	13.0573	-0.494524	14.5914	15.5805	-1.97847	C	T	18	167	16
	3L	4149243	CG1299	FBgn0035501	intronic	CG1299-in		0.0958084	0.0179701	0.199865	0.426139	5.2849e-06	-1.46093	15.176	18.0979	0.644144	14.0635	12.7752	-0.408391	14.6198	15.4365	-2.10507	A	T	16	167	21
	3L	4150797	CG1299	FBgn0035501	intronic	CG1299-in		0.0903614	0.0189217	0.227142	0.412825	7.76747e-06	-1.49429	15.1647	18.1533	0.626304	14.0668	12.8142	-0.433995	14.6158	15.4838	-2.1206	G	A	15	166	12
	3L	4150834	CG1299	FBgn0035501	intronic	CG1299-in		0.0958084	0.0137629	0.187948	0.402942	2.24928e-06	-1.51984	15.1647	18.2044	0.661507	14.0668	12.7438	-0.429164	14.6158	15.4741	-2.18134	A	G	16	167	12
	3L	4150840	CG1299	FBgn0035501	intronic	CG1299-in		0.0958084	0.0137629	0.187948	0.402942	2.24928e-06	-1.51984	15.1647	18.2044	0.661507	14.0668	12.7438	-0.429164	14.6158	15.4741	-2.18134	T	A	16	167	12
	3L	4151027	CG1299	FBgn0035501	intronic	CG1299-in		0.0914634	0.0428636	0.0874426	0.706463	6.64854e-06	-1.27224	15.194	17.7385	0.879014	14.0959	12.3379	-0.196612	14.645	15.0382	-2.15125	A	T	15	164	11
	3L	4151035	CG1299	FBgn0035501	intronic	CG1299-in		0.0920245	0.0402172	0.0913469	0.688276	6.49009e-06	-1.28891	15.1607	17.7385	0.869867	14.0776	12.3379	-0.209524	14.6191	15.0382	-2.15878	A	T	15	163	12
	3L	4151137	CG1299	FBgn0035501	intronic	CG1299-in		0.0958084	0.0137629	0.187948	0.402942	2.24928e-06	-1.51984	15.1647	18.2044	0.661507	14.0668	12.7438	-0.429164	14.6158	15.4741	-2.18134	T	A	16	167	13
	3L	4151279	CG1299	FBgn0035501	missense	CG1299:4		0.10241	0.0419317	0.109659	0.656382	8.26636e-06	-1.22929	15.2053	17.6639	0.783113	14.0867	12.5204	-0.223091	14.646	15.0922	-2.01241	G	A	17	166	11
	3L	4151947	CG1299	FBgn0035501	synonymous	CG1299-cds		0.0958084	0.0137629	0.187948	0.402942	2.24928e-06	-1.51984	15.1647	18.2044	0.661507	14.0668	12.7438	-0.429164	14.6158	15.4741	-2.18134	C	T	16	167	15
	3L	4153569	CG1299	FBgn0035501	intergenic		1092	0.0914634	0.0046446	0.453634	0.179782	5.30446e-06	-1.7989	15.194	18.7918	0.386377	14.0915	13.3187	-0.706262	14.6427	16.0553	-2.18528	T	C	15	164	13
	3L	4153569	nab	FBgn0259986	intergenic		-49	0.0914634	0.0046446	0.453634	0.179782	5.30446e-06	-1.7989	15.194	18.7918	0.386377	14.0915	13.3187	-0.706262	14.6427	16.0553	-2.18528	T	C	15	164	13
	3L	4153715	nab	FBgn0259986	intergenic	nab-u3		0.0898204	0.00378588	0.510117	0.157256	4.91108e-06	-1.83251	15.1268	18.7918	0.341313	14.0014	13.3187	-0.745597	14.5641	16.0553	-2.17382	G	T	15	167	13
	3L	4841852	CG13707	FBgn0035578	intergenic		3110	0.0240964	4.14901e-07	0.000377605	1.36571e-06	0.00680251	-5.85252	15.1854	26.8904	-3.38776	13.7923	20.5678	-4.62014	14.4888	23.7291	-2.46476	A	G	4	166	16
	3L	4841852	CG32237	FBgn0052237	intergenic		-7583	0.0240964	4.14901e-07	0.000377605	1.36571e-06	0.00680251	-5.85252	15.1854	26.8904	-3.38776	13.7923	20.5678	-4.62014	14.4888	23.7291	-2.46476	A	G	4	166	16
	3L	5928404	CG33993	FBgn0053993	intronic	CG33993-in		0.0361446	8.79507e-06	0.00103066	1.5455e-05	0.025585	-4.24485	15.117	23.6067	-2.56849	13.7263	18.8632	-3.40667	14.4216	21.2349	-1.67636	G	T	6	166	17
	3L	5928407	CG33993	FBgn0053993	intronic	CG33993-in		0.0361446	8.79507e-06	0.00103066	1.5455e-05	0.025585	-4.24485	15.117	23.6067	-2.56849	13.7263	18.8632	-3.40667	14.4216	21.2349	-1.67636	C	A	6	166	16
	3L	6566272	CG32397	FBgn0052397	intronic	CG32397-in		0.0540541	0.00303842	0.5719	0.142213	7.14394e-06	-2.43508	15.2153	20.0855	0.395501	14.099	13.308	-1.01979	14.6572	16.6967	-2.83058	G	A	8	148	6
	3L	6566272	CG18769	FBgn0042185	intronic	CG18769-in		0.0540541	0.00303842	0.5719	0.142213	7.14394e-06	-2.43508	15.2153	20.0855	0.395501	14.099	13.308	-1.01979	14.6572	16.6967	-2.83058	G	A	8	148	6
	3L	6788885	vvl	FBgn0086680	intergenic		1248	0.472727	0.0070692	0.413908	0.221423	7.72334e-06	-0.988689	14.5035	16.4809	0.243611	14.1333	13.6461	-0.372539	14.3184	15.0635	-1.2323	A	C	78	165	10
	3L	6788885	Prat2	FBgn0041194	intergenic		-116208	0.472727	0.0070692	0.413908	0.221423	7.72334e-06	-0.988689	14.5035	16.4809	0.243611	14.1333	13.6461	-0.372539	14.3184	15.0635	-1.2323	A	C	78	165	10
	3L	6931919	tow	FBgn0035719	intergenic		-4137	0.0379747	4.04768e-06	0.000246206	3.2825e-06	0.0440505	-4.33878	15.1125	23.79	-2.79988	13.7478	19.3476	-3.56933	14.4301	21.5688	-1.53889	C	G	6	158	5
	3L	6931919	CG14820	FBgn0035718	intergenic		3980	0.0379747	4.04768e-06	0.000246206	3.2825e-06	0.0440505	-4.33878	15.1125	23.79	-2.79988	13.7478	19.3476	-3.56933	14.4301	21.5688	-1.53889	C	G	6	158	5
	3L	6932067	tow	FBgn0035719	intergenic		-3989	0.0243902	4.27187e-05	7.48035e-05	8.2249e-06	0.286147	-4.68296	15.1566	24.5226	-3.71069	13.7633	21.1847	-4.19683	14.46	22.8536	-0.97227	G	T	4	164	9
	3L	6932067	CG14820	FBgn0035718	intergenic		4128	0.0243902	4.27187e-05	7.48035e-05	8.2249e-06	0.286147	-4.68296	15.1566	24.5226	-3.71069	13.7633	21.1847	-4.19683	14.46	22.8536	-0.97227	G	T	4	164	9
	3L	6932760	tow	FBgn0035719	intergenic		-3296	0.0242424	4.61431e-05	7.29662e-05	8.28888e-06	0.303256	-4.65704	15.2085	24.5226	-3.71399	13.7567	21.1847	-4.18551	14.4826	22.8536	-0.943045	C	T	4	165	9
	3L	6932760	CG14820	FBgn0035718	intergenic		4821	0.0242424	4.61431e-05	7.29662e-05	8.28888e-06	0.303256	-4.65704	15.2085	24.5226	-3.71399	13.7567	21.1847	-4.18551	14.4826	22.8536	-0.943045	C	T	4	165	9
	3L	6933086	tow	FBgn0035719	intergenic		-2970	0.0253165	2.81841e-05	5.45334e-05	4.62218e-06	0.288079	-4.67687	15.1688	24.5226	-3.70757	13.7695	21.1847	-4.19222	14.4692	22.8536	-0.969298	T	G	4	158	6
	3L	6933086	CG14820	FBgn0035718	intergenic		5147	0.0253165	2.81841e-05	5.45334e-05	4.62218e-06	0.288079	-4.67687	15.1688	24.5226	-3.70757	13.7695	21.1847	-4.19222	14.4692	22.8536	-0.969298	T	G	4	158	6
	3L	8245837	CG42330	FBgn0259232	intronic	CG42330-in		0.0299401	9.05776e-06	0.0139835	9.87093e-05	0.0019503	-4.63365	15.1785	24.4458	-2.11864	13.8132	18.0505	-3.37614	14.4958	21.2481	-2.51501	T	A	5	167	16
	3L	8300912	CG7188	FBgn0035871	synonymous	CG7188:3		0.0240964	2.15819e-08	0.00134636	6.82271e-07	0.000200968	-6.42137	15.1494	27.9922	-3.06884	13.8003	19.938	-4.7451	14.4749	23.9651	-3.35253	C	T	4	166	22
	3L	9609424	LanB2	FBgn0002528	intronic	LanB2-in		0.0240964	4.06124e-07	0.00159922	3.5139e-06	0.00181479	-5.81207	15.2223	26.8465	-2.98169	13.8454	19.8088	-4.39688	14.5339	23.3276	-2.83038	G	A	4	166	15
	3L	9610795	LanB2	FBgn0002528	intronic	LanB2-in		0.0361446	7.50899e-07	0.0182595	3.31902e-05	0.000126858	-4.6928	15.148	24.5336	-1.85694	13.841	17.5549	-3.27487	14.4945	21.0443	-2.83586	A	G	6	166	11
	3L	9942840	CG34356	FBgn0085385	intronic	CG34356-in		0.271084	0.00544401	0.296504	0.247898	1.25493e-06	-1.13602	14.8119	17.0839	0.34913	14.1121	13.4138	-0.393445	14.462	15.2489	-1.48515	T	A	45	166	18
	3L	11487080	chrb	FBgn0036165	intronic	chrb-in		0.0243902	5.17582e-06	0.0424494	0.000179898	0.000190617	-5.33701	15.2143	25.8884	-1.96338	13.8504	17.7772	-3.6502	14.5324	21.8328	-3.37362	T	A	4	164	13
	3L	11487112	chrb	FBgn0036165	intronic	chrb-in		0.0242424	4.7799e-06	0.0412256	0.000169827	0.000184442	-5.34404	15.2003	25.8884	-1.97309	13.831	17.7772	-3.65856	14.5156	21.8328	-3.37094	T	C	4	165	13
	3L	11544401	Mob2	FBgn0259481	intronic	Mob2-in		0.0239521	7.82887e-06	0.0157345	0.000100047	0.00145961	-5.19891	15.2069	25.6047	-2.32116	13.8289	18.4712	-3.76003	14.5179	22.038	-2.87775	T	C	4	167	16
	3L	13159222	snky	FBgn0086916	intergenic		-7560	0.0239521	7.06263e-06	0.013413	8.38979e-05	0.00164371	-5.22294	15.2058	25.6516	-2.37551	13.8263	18.5773	-3.79922	14.516	22.1145	-2.84743	T	G	4	167	12
	3L	13159222	CG33262	FBgn0053262	intergenic		29056	0.0239521	7.06263e-06	0.013413	8.38979e-05	0.00164371	-5.22294	15.2058	25.6516	-2.37551	13.8263	18.5773	-3.79922	14.516	22.1145	-2.84743	T	G	4	167	12
	3L	13159224	snky	FBgn0086916	intergenic		-7558	0.0239521	7.06263e-06	0.013413	8.38979e-05	0.00164371	-5.22294	15.2058	25.6516	-2.37551	13.8263	18.5773	-3.79922	14.516	22.1145	-2.84743	C	T	4	167	11
	3L	13159224	CG33262	FBgn0053262	intergenic		29058	0.0239521	7.06263e-06	0.013413	8.38979e-05	0.00164371	-5.22294	15.2058	25.6516	-2.37551	13.8263	18.5773	-3.79922	14.516	22.1145	-2.84743	C	T	4	167	11
	3L	13896605	CG13737	FBgn0036382	intergenic		20469	0.0258065	3.88161e-06	0.0121214	5.78217e-05	0.00135407	-5.29494	15.2303	25.8202	-2.41433	13.9402	18.7689	-3.85464	14.5853	22.2945	-2.88061	T	C	4	155	9
	3L	13896605	Rgl	FBgn0026376	intergenic		-3386	0.0258065	3.88161e-06	0.0121214	5.78217e-05	0.00135407	-5.29494	15.2303	25.8202	-2.41433	13.9402	18.7689	-3.85464	14.5853	22.2945	-2.88061	T	C	4	155	9
	3L	13896613	CG13737	FBgn0036382	intergenic		20477	0.025641	4.18051e-06	0.0119354	6.09533e-05	0.00139487	-5.29905	15.2221	25.8202	-2.4317	13.9055	18.7689	-3.86537	14.5638	22.2945	-2.86735	G	A	4	156	8
	3L	13896613	Rgl	FBgn0026376	intergenic		-3378	0.025641	4.18051e-06	0.0119354	6.09533e-05	0.00139487	-5.29905	15.2221	25.8202	-2.4317	13.9055	18.7689	-3.86537	14.5638	22.2945	-2.86735	G	A	4	156	8
	3L	14904530	DCX-EMAP	FBgn0259099	intronic	DCX-EMAP-in		0.187879	0.00244118	0.665666	0.107718	7.50717e-06	-1.41161	14.9777	17.8009	0.164778	14.0386	13.7091	-0.623415	14.5081	15.755	-1.57639	C	T	31	165	15
	3L	14905088	DCX-EMAP	FBgn0259099	intronic	DCX-EMAP-in		0.0920245	0.00070885	0.999032	0.0423331	7.35531e-06	-2.14818	15.0718	19.3681	-0.000633307	13.8921	13.8934	-1.07441	14.4819	16.6307	-2.14755	G	C	15	163	12
	3L	15721324	comm	FBgn0010105	UTR	comm-u5		0.0783133	1.28342e-06	8.01289e-05	9.85797e-07	0.0400057	-3.2075	14.9547	21.3697	-2.1363	13.5917	17.8643	-2.6719	14.2732	19.617	-1.0712	T	C	13	166	19
	3L	15721746	comm	FBgn0010105	intergenic		92	0.146341	5.48503e-06	0.000259798	5.0959e-06	0.0463887	-2.31884	14.8161	19.4538	-1.52508	13.4744	16.5246	-1.92196	14.1453	17.9892	-0.79376	C	T	24	164	22
	3L	15721746	CG6244	FBgn0036531	intergenic		-79772	0.146341	5.48503e-06	0.000259798	5.0959e-06	0.0463887	-2.31884	14.8161	19.4538	-1.52508	13.4744	16.5246	-1.92196	14.1453	17.9892	-0.79376	C	T	24	164	22
	3L	15721991	comm	FBgn0010105	intergenic		337	0.0903614	3.34871e-07	0.000107536	5.38772e-07	0.0152149	-3.14784	14.9119	21.2076	-1.96939	13.5795	17.5183	-2.55861	14.2457	19.3629	-1.17845	C	T	15	166	19
	3L	15721991	CG6244	FBgn0036531	intergenic		-79527	0.0903614	3.34871e-07	0.000107536	5.38772e-07	0.0152149	-3.14784	14.9119	21.2076	-1.96939	13.5795	17.5183	-2.55861	14.2457	19.3629	-1.17845	C	T	15	166	19
	3L	15724034	comm	FBgn0010105	intergenic		2380	0.04375	1.44015e-06	6.67997e-05	1.00028e-06	0.0573212	-4.17149	15.1298	23.4728	-2.87805	13.7457	19.5018	-3.52477	14.4378	21.4873	-1.29344	G	A	7	160	15
	3L	15724034	CG6244	FBgn0036531	intergenic		-77484	0.04375	1.44015e-06	6.67997e-05	1.00028e-06	0.0573212	-4.17149	15.1298	23.4728	-2.87805	13.7457	19.5018	-3.52477	14.4378	21.4873	-1.29344	G	A	7	160	15
	3L	15724330	comm	FBgn0010105	intergenic		2676	0.0421687	2.44439e-06	5.56572e-05	1.22437e-06	0.0685193	-4.17419	15.1244	23.4728	-2.91292	13.676	19.5018	-3.54356	14.4002	21.4873	-1.26127	A	T	7	166	16
	3L	15724330	CG6244	FBgn0036531	intergenic		-77188	0.0421687	2.44439e-06	5.56572e-05	1.22437e-06	0.0685193	-4.17419	15.1244	23.4728	-2.91292	13.676	19.5018	-3.54356	14.4002	21.4873	-1.26127	A	T	7	166	16
	3L	15726333	comm	FBgn0010105	intergenic		4679	0.0484848	1.32549e-06	2.33641e-05	4.95764e-07	0.076459	-4.02419	15.0893	23.1377	-2.86931	13.6515	19.3901	-3.44675	14.3704	21.2639	-1.15488	A	T	8	165	17
	3L	15726333	CG6244	FBgn0036531	intergenic		-75185	0.0484848	1.32549e-06	2.33641e-05	4.95764e-07	0.076459	-4.02419	15.0893	23.1377	-2.86931	13.6515	19.3901	-3.44675	14.3704	21.2639	-1.15488	A	T	8	165	17
	3L	15726664	comm	FBgn0010105	intergenic		5010	0.0481928	1.22309e-06	2.16335e-05	4.50516e-07	0.0763292	-4.02457	15.0886	23.1377	-2.87268	13.6447	19.3901	-3.44863	14.3667	21.2639	-1.15189	T	C	8	166	11
	3L	15726664	CG6244	FBgn0036531	intergenic		-74854	0.0481928	1.22309e-06	2.16335e-05	4.50516e-07	0.0763292	-4.02457	15.0886	23.1377	-2.87268	13.6447	19.3901	-3.44863	14.3667	21.2639	-1.15189	T	C	8	166	11
	3L	15726675	comm	FBgn0010105	intergenic		5021	0.0481928	1.22309e-06	2.16335e-05	4.50516e-07	0.0763292	-4.02457	15.0886	23.1377	-2.87268	13.6447	19.3901	-3.44863	14.3667	21.2639	-1.15189	G	T	8	166	10
	3L	15726675	CG6244	FBgn0036531	intergenic		-74843	0.0481928	1.22309e-06	2.16335e-05	4.50516e-07	0.0763292	-4.02457	15.0886	23.1377	-2.87268	13.6447	19.3901	-3.44863	14.3667	21.2639	-1.15189	G	T	8	166	10
	3L	15727706	comm	FBgn0010105	intergenic		6052	0.0542169	5.88612e-06	0.000105778	3.11515e-06	0.0792102	-3.57037	15.0893	22.2301	-2.49132	13.6515	18.6341	-3.03084	14.3704	20.4321	-1.07905	C	A	9	166	9
	3L	15727706	CG6244	FBgn0036531	intergenic		-73812	0.0542169	5.88612e-06	0.000105778	3.11515e-06	0.0792102	-3.57037	15.0893	22.2301	-2.49132	13.6515	18.6341	-3.03084	14.3704	20.4321	-1.07905	C	A	9	166	9
	3L	15729090	comm	FBgn0010105	intergenic		7436	0.0542169	1.07459e-05	0.000307232	8.60292e-06	0.0615451	-3.47481	15.0997	22.0493	-2.32624	13.6694	18.3219	-2.90053	14.3845	20.1856	-1.14857	G	A	9	166	18
	3L	15729090	CG6244	FBgn0036531	intergenic		-72428	0.0542169	1.07459e-05	0.000307232	8.60292e-06	0.0615451	-3.47481	15.0997	22.0493	-2.32624	13.6694	18.3219	-2.90053	14.3845	20.1856	-1.14857	G	A	9	166	18
	3L	15731024	comm	FBgn0010105	intergenic		9370	0.0487805	5.43717e-07	2.21347e-05	2.87773e-07	0.0608028	-4.05309	15.0315	23.1377	-2.86325	13.6636	19.3901	-3.45817	14.3476	21.2639	-1.18984	T	A	8	164	15
	3L	15731024	CG6244	FBgn0036531	intergenic		-70494	0.0487805	5.43717e-07	2.21347e-05	2.87773e-07	0.0608028	-4.05309	15.0315	23.1377	-2.86325	13.6636	19.3901	-3.45817	14.3476	21.2639	-1.18984	T	A	8	164	15
	3L	15731605	comm	FBgn0010105	intergenic		9951	0.0481928	1.22309e-06	2.16335e-05	4.50516e-07	0.0763292	-4.02457	15.0886	23.1377	-2.87268	13.6447	19.3901	-3.44863	14.3667	21.2639	-1.15189	C	G	8	166	12
	3L	15731605	CG6244	FBgn0036531	intergenic		-69913	0.0481928	1.22309e-06	2.16335e-05	4.50516e-07	0.0763292	-4.02457	15.0886	23.1377	-2.87268	13.6447	19.3901	-3.44863	14.3667	21.2639	-1.15189	C	G	8	166	12
	3L	15731852	comm	FBgn0010105	intergenic		10198	0.0426829	1.80311e-06	2.35963e-05	5.86377e-07	0.0884649	-4.22637	15.1146	23.5673	-3.03991	13.6798	19.7596	-3.63314	14.3972	21.6635	-1.18646	A	G	7	164	11
	3L	15731852	CG6244	FBgn0036531	intergenic		-69666	0.0426829	1.80311e-06	2.35963e-05	5.86377e-07	0.0884649	-4.22637	15.1146	23.5673	-3.03991	13.6798	19.7596	-3.63314	14.3972	21.6635	-1.18646	A	G	7	164	11
	3L	15870187	pHCl	FBgn0036542	intronic	pHCl-in		0.0368098	3.05728e-06	0.00743899	3.3756e-05	0.0019253	-4.43196	15.076	23.9399	-2.11284	13.7689	17.9946	-3.2724	14.4225	20.9673	-2.31911	A	T	6	163	13
	3L	15870187	CG6114	FBgn0036544	intergenic		-23069	0.0368098	3.05728e-06	0.00743899	3.3756e-05	0.0019253	-4.43196	15.076	23.9399	-2.11284	13.7689	17.9946	-3.2724	14.4225	20.9673	-2.31911	A	T	6	163	13
	3L	15870187	CG12486	FBgn0036541	intergenic		20710	0.0368098	3.05728e-06	0.00743899	3.3756e-05	0.0019253	-4.43196	15.076	23.9399	-2.11284	13.7689	17.9946	-3.2724	14.4225	20.9673	-2.31911	A	T	6	163	13
	3L	15871676	pHCl	FBgn0036542	intronic	pHCl-in		0.0424242	9.09856e-07	0.00964778	2.24141e-05	0.000435662	-4.32558	15.148	23.7992	-1.90188	13.8025	17.6062	-3.11373	14.4752	20.7027	-2.4237	C	G	7	165	9
	3L	15871676	CG6114	FBgn0036544	intergenic		-21580	0.0424242	9.09856e-07	0.00964778	2.24141e-05	0.000435662	-4.32558	15.148	23.7992	-1.90188	13.8025	17.6062	-3.11373	14.4752	20.7027	-2.4237	C	G	7	165	9
	3L	15871676	CG12486	FBgn0036541	intergenic		22199	0.0424242	9.09856e-07	0.00964778	2.24141e-05	0.000435662	-4.32558	15.148	23.7992	-1.90188	13.8025	17.6062	-3.11373	14.4752	20.7027	-2.4237	C	G	7	165	9
	3L	15873078	pHCl	FBgn0036542	intronic	pHCl-in		0.0736196	9.20397e-07	0.0100892	2.3316e-05	0.000422887	-3.37254	15.0445	21.7896	-1.47588	13.7628	16.7145	-2.42421	14.4036	19.252	-1.89667	T	C	12	163	13
	3L	15873078	CG6114	FBgn0036544	intergenic		-20178	0.0736196	9.20397e-07	0.0100892	2.3316e-05	0.000422887	-3.37254	15.0445	21.7896	-1.47588	13.7628	16.7145	-2.42421	14.4036	19.252	-1.89667	T	C	12	163	13
	3L	15873078	CG12486	FBgn0036541	intergenic		23601	0.0736196	9.20397e-07	0.0100892	2.3316e-05	0.000422887	-3.37254	15.0445	21.7896	-1.47588	13.7628	16.7145	-2.42421	14.4036	19.252	-1.89667	T	C	12	163	13
	3L	15873336	pHCl	FBgn0036542	intronic	pHCl-in		0.0487805	5.85364e-06	0.0307112	0.000136885	0.000534467	-3.71739	15.0438	22.4786	-1.46933	13.7369	16.6755	-2.59336	14.3903	19.5771	-2.24806	G	T	8	164	9
	3L	15873336	CG6114	FBgn0036544	intergenic		-19920	0.0487805	5.85364e-06	0.0307112	0.000136885	0.000534467	-3.71739	15.0438	22.4786	-1.46933	13.7369	16.6755	-2.59336	14.3903	19.5771	-2.24806	G	T	8	164	9
	3L	15873336	CG12486	FBgn0036541	intergenic		23859	0.0487805	5.85364e-06	0.0307112	0.000136885	0.000534467	-3.71739	15.0438	22.4786	-1.46933	13.7369	16.6755	-2.59336	14.3903	19.5771	-2.24806	G	T	8	164	9
	3L	15879504	pHCl	FBgn0036542	intronic	pHCl-in		0.0843373	8.38267e-06	0.0362638	0.00020278	0.000445332	-2.86393	14.9934	20.7213	-1.11645	13.7529	15.9858	-1.99019	14.3732	18.3536	-1.74748	C	T	14	166	16
	3L	15879504	CG6114	FBgn0036544	intergenic		-13752	0.0843373	8.38267e-06	0.0362638	0.00020278	0.000445332	-2.86393	14.9934	20.7213	-1.11645	13.7529	15.9858	-1.99019	14.3732	18.3536	-1.74748	C	T	14	166	16
	3L	15879504	CG12486	FBgn0036541	intergenic		30027	0.0843373	8.38267e-06	0.0362638	0.00020278	0.000445332	-2.86393	14.9934	20.7213	-1.11645	13.7529	15.9858	-1.99019	14.3732	18.3536	-1.74748	C	T	14	166	16
	3L	17173704	Rbp6	FBgn0052169	intronic	Rbp6-in		0.0787879	0.0984022	0.0414914	0.996407	8.34787e-06	-1.1313	15.3072	17.5698	1.12619	14.0917	11.8393	-0.00255823	14.6994	14.7046	-2.25749	C	T	13	165	12
	3L	17361008	Cad74A	FBgn0036715	UTR	Cad74A-u3		0.108434	4.37869e-06	0.00240544	1.65595e-05	0.0077832	-2.58809	14.8241	20.0003	-1.39216	13.566	16.3503	-1.99012	14.1951	18.1753	-1.19593	C	T	18	166	17
	3L	17701690	Ccn	FBgn0052183	intronic	Ccn-in		0.0542169	8.34274e-08	0.0327209	2.10179e-05	4.4822e-06	-4.13196	15.0625	23.3265	-1.39616	13.7984	16.5907	-2.76406	14.4305	19.9586	-2.7358	C	T	9	166	12
	3L	17705194	Ccn	FBgn0052183	intronic	Ccn-in		0.236364	6.85924e-07	0.00020778	1.28882e-06	0.0164401	-2.06479	14.536	18.6656	-1.28094	13.3304	15.8923	-1.67287	13.9332	17.2789	-0.783848	G	A	39	165	16
	3L	17705569	Ccn	FBgn0052183	intronic	Ccn-in		0.103659	4.36077e-06	0.0285017	0.000123207	0.000375566	-2.68844	14.9288	20.3057	-1.07401	13.6996	15.8476	-1.88122	14.3142	18.0767	-1.61443	C	A	17	164	15
	3L	17707855	Ccn	FBgn0052183	intronic	Ccn-in		0.104938	4.10415e-06	0.00466672	3.8504e-05	0.00469725	-2.58321	14.7909	19.9573	-1.38596	13.6584	16.4304	-1.98459	14.2247	18.1938	-1.19725	T	C	17	162	13
	3L	18008743	CG32192	FBgn0052192	intergenic		-24674	0.0731707	3.39364e-07	0.00309624	5.44937e-06	0.000711198	-3.50187	14.9188	21.9226	-1.6804	13.6752	17.036	-2.59113	14.297	19.4793	-1.82147	C	G	12	164	13
	3L	18008743	Eip75B	FBgn0000568	intronic	Eip75B-in		0.0731707	3.39364e-07	0.00309624	5.44937e-06	0.000711198	-3.50187	14.9188	21.9226	-1.6804	13.6752	17.036	-2.59113	14.297	19.4793	-1.82147	C	G	12	164	13
	3L	18008743	snoRNA:Me28S-A30	FBgn0086081	intergenic		12565	0.0731707	3.39364e-07	0.00309624	5.44937e-06	0.000711198	-3.50187	14.9188	21.9226	-1.6804	13.6752	17.036	-2.59113	14.297	19.4793	-1.82147	C	G	12	164	13
	3L	20048804	CG14184	FBgn0036932	intergenic		26666	0.0592593	9.42455e-06	0.0951362	0.000472226	0.000220199	-3.33595	14.5096	21.1815	-1.07653	13.3027	15.4558	-2.20624	13.9061	18.3186	-2.25941	T	C	8	135	9
	3L	20048804	sNPF-R	FBgn0036934	intergenic		-4292	0.0592593	9.42455e-06	0.0951362	0.000472226	0.000220199	-3.33595	14.5096	21.1815	-1.07653	13.3027	15.4558	-2.20624	13.9061	18.3186	-2.25941	T	C	8	135	9
	3L	20529753	Rcd2	FBgn0037012	intronic	Rcd2-in		0.0886076	7.48512e-06	0.000753236	1.19203e-05	0.0236676	-2.9012	15.0065	20.8089	-1.7649	13.7095	17.2394	-2.33305	14.358	19.0241	-1.13629	C	A	14	158	11
	3L	20529753	CG13250	FBgn0037013	intergenic		1318	0.0886076	7.48512e-06	0.000753236	1.19203e-05	0.0236676	-2.9012	15.0065	20.8089	-1.7649	13.7095	17.2394	-2.33305	14.358	19.0241	-1.13629	C	A	14	158	11
	3L	20529753	knrl	FBgn0001323	intergenic		-60488	0.0886076	7.48512e-06	0.000753236	1.19203e-05	0.0236676	-2.9012	15.0065	20.8089	-1.7649	13.7095	17.2394	-2.33305	14.358	19.0241	-1.13629	C	A	14	158	11
	3L	20530165	Rcd2	FBgn0037012	intronic	Rcd2-in		0.23125	7.35381e-06	0.0083876	6.5475e-05	0.00236539	-1.95808	14.5559	18.4721	-0.948105	13.4016	15.2978	-1.45309	13.9787	16.8849	-1.00998	C	T	37	160	14
	3L	20530165	CG13250	FBgn0037013	intergenic		1730	0.23125	7.35381e-06	0.0083876	6.5475e-05	0.00236539	-1.95808	14.5559	18.4721	-0.948105	13.4016	15.2978	-1.45309	13.9787	16.8849	-1.00998	C	T	37	160	14
	3L	20530165	knrl	FBgn0001323	intergenic		-60076	0.23125	7.35381e-06	0.0083876	6.5475e-05	0.00236539	-1.95808	14.5559	18.4721	-0.948105	13.4016	15.2978	-1.45309	13.9787	16.8849	-1.00998	C	T	37	160	14
	3L	21218095	Eip78C	FBgn0004865	intergenic		-1924	0.0240964	2.4688e-06	0.0167307	5.86492e-05	0.000462025	-5.46008	15.2215	26.1417	-2.30684	13.8327	18.4464	-3.88346	14.5271	22.294	-3.15324	T	C	4	166	17
	3L	21218095	Ilk	FBgn0028427	intergenic		5748	0.0240964	2.4688e-06	0.0167307	5.86492e-05	0.000462025	-5.46008	15.2215	26.1417	-2.30684	13.8327	18.4464	-3.88346	14.5271	22.294	-3.15324	T	C	4	166	17
	3L	21596461	AP-2	FBgn0261953	intronic	AP-2-in		0.0419162	4.47591e-06	0.0375705	0.000151709	0.000218737	-4.06505	15.1152	23.2453	-1.52845	13.8119	16.8688	-2.79675	14.4635	20.057	-2.5366	C	T	7	167	13
	3R	4110736	CG11671	FBgn0037562	intergenic		-2925	0.0304878	1.15721e-06	0.014105	3.02458e-05	0.000201011	-5.03242	15.1704	25.2352	-2.0379	13.8714	17.9471	-3.53516	14.5209	21.5912	-2.99452	C	A	5	164	11
	3R	4110736	ato	FBgn0010433	intergenic		5740	0.0304878	1.15721e-06	0.014105	3.02458e-05	0.000201011	-5.03242	15.1704	25.2352	-2.0379	13.8714	17.9471	-3.53516	14.5209	21.5912	-2.99452	C	A	5	164	11
	3R	5549461	hyd	FBgn0002431	missense	hyd:5		0.0496894	6.7685e-06	0.101624	0.000448796	3.62516e-05	-3.77197	15.1493	22.6932	-1.13155	13.8079	16.071	-2.45176	14.4786	19.3821	-2.64043	A	G	8	161	21
	3R	5549934	hyd	FBgn0002431	synonymous	hyd:3		0.037037	2.30738e-05	0.292438	0.0022231	8.51085e-06	-4.09247	15.1769	23.3618	-0.836066	13.8442	15.5163	-2.46427	14.5105	19.4391	-3.2564	C	A	6	162	16
	3R	5706065	CG34360	FBgn0250818	intronic	CG34360-in		0.0797546	0.00678521	0.182332	0.318113	3.28283e-07	-1.85017	15.1874	18.8877	0.724918	14.1241	12.6743	-0.562625	14.6557	15.781	-2.57509	G	A	13	163	18
	3R	5722361	CG34360	FBgn0250818	intronic	CG34360-in		0.169811	0.0249009	0.191157	0.475774	9.12298e-06	-1.13489	15.1167	17.3865	0.535693	14.1183	13.0469	-0.299601	14.6175	15.2167	-1.67059	A	T	27	159	17
	3R	5722460	CG34360	FBgn0250818	intronic	CG34360-in		0.164557	0.0166187	0.244943	0.381551	7.57656e-06	-1.23185	15.1167	17.5804	0.484568	14.1183	13.1492	-0.373641	14.6175	15.3648	-1.71642	A	G	26	158	15
	3R	5723223	CG34360	FBgn0250818	intronic	CG34360-in		0.120253	0.131165	0.0260348	0.89159	8.05696e-06	-0.884213	15.2493	17.0178	1.01501	14.1838	12.1538	0.0653968	14.7166	14.5858	-1.89922	T	C	19	158	11
	3R	5723276	CG34360	FBgn0250818	intronic	CG34360-in		0.103659	0.0538535	0.0817711	0.733147	8.74472e-06	-1.16767	15.2689	17.6042	0.82919	14.192	12.5336	-0.169238	14.7304	15.0689	-1.99686	C	T	17	164	13
	3R	5752417	CG34360	FBgn0250818	intronic	CG34360-in		0.0490798	0.040651	0.105063	0.655646	7.70274e-06	-1.75793	15.33	18.8458	1.12395	14.1226	11.8747	-0.31699	14.7263	15.3603	-2.88189	C	T	8	163	16
	3R	6505855	CG14688	FBgn0037819	intronic	CG14688-in		0.0479042	6.98197e-06	0.000993292	1.34294e-05	0.0220871	-3.74126	15.0975	22.58	-2.24855	13.7246	18.2217	-2.9949	14.4111	20.4009	-1.49271	T	C	8	167	22
	3R	6509018	Skeletor	FBgn0262717	intergenic		-3647	0.0424242	4.57225e-06	0.000484641	6.42583e-06	0.0273504	-4.07404	15.1438	23.2919	-2.53071	13.7699	18.8313	-3.30238	14.4568	21.0616	-1.54333	C	T	7	165	12
	3R	6509018	CG14688	FBgn0037819	intergenic		2519	0.0424242	4.57225e-06	0.000484641	6.42583e-06	0.0273504	-4.07404	15.1438	23.2919	-2.53071	13.7699	18.8313	-3.30238	14.4568	21.0616	-1.54333	C	T	7	165	12
	3R	6509026	Skeletor	FBgn0262717	intergenic		-3639	0.0493827	1.24955e-05	0.000299055	8.84857e-06	0.0536361	-3.65534	15.0926	22.4032	-2.39912	13.7588	18.557	-3.02723	14.4257	20.4801	-1.25622	G	A	8	162	13
	3R	6509026	CG14688	FBgn0037819	intergenic		2527	0.0493827	1.24955e-05	0.000299055	8.84857e-06	0.0536361	-3.65534	15.0926	22.4032	-2.39912	13.7588	18.557	-3.02723	14.4257	20.4801	-1.25622	G	A	8	162	13
	3R	6513356	Skeletor	FBgn0262717	intronic	Skeletor-in		0.0419162	3.88769e-06	0.000439384	5.60764e-06	0.0271057	-4.08939	15.1131	23.2919	-2.55261	13.7261	18.8313	-3.321	14.4196	21.0616	-1.53679	T	C	7	167	18
	3R	6513383	Skeletor	FBgn0262717	intronic	Skeletor-in		0.0419162	3.88769e-06	0.000439384	5.60764e-06	0.0271057	-4.08939	15.1131	23.2919	-2.55261	13.7261	18.8313	-3.321	14.4196	21.0616	-1.53679	A	T	7	167	17
	3R	6514309	Skeletor	FBgn0262717	intronic	Skeletor-in		0.0419162	3.88769e-06	0.000439384	5.60764e-06	0.0271057	-4.08939	15.1131	23.2919	-2.55261	13.7261	18.8313	-3.321	14.4196	21.0616	-1.53679	G	A	7	167	17
	3R	6516584	Skeletor	FBgn0262717	intronic	Skeletor-in		0.0419162	3.88769e-06	0.000439384	5.60764e-06	0.0271057	-4.08939	15.1131	23.2919	-2.55261	13.7261	18.8313	-3.321	14.4196	21.0616	-1.53679	G	C	7	167	13
	3R	6516957	Skeletor	FBgn0262717	intronic	Skeletor-in		0.0542169	2.67388e-07	0.0013572	2.57997e-06	0.00149597	-4.01551	15.046	23.077	-2.06553	13.7478	17.8789	-3.04052	14.3969	20.4779	-1.94998	C	G	9	166	13
	3R	6520187	Skeletor	FBgn0262717	synonymous	Skeletor-u3		0.0424242	4.46791e-06	0.000416172	5.93468e-06	0.0287543	-4.08851	15.1149	23.2919	-2.56477	13.7017	18.8313	-3.32664	14.4083	21.0616	-1.52374	G	A	7	165	11
	3R	6521559	Skeletor	FBgn0262717	missense	Skeletor-u3		0.0421687	4.24949e-06	0.00044211	6.01162e-06	0.028258	-4.08345	15.125	23.2919	-2.55806	13.7152	18.8313	-3.32076	14.4201	21.0616	-1.52539	G	T	7	166	18
	3R	6521755	Skeletor	FBgn0262717	missense	Skeletor-u3		0.0419162	3.88769e-06	0.000439384	5.60764e-06	0.0271057	-4.08939	15.1131	23.2919	-2.55261	13.7261	18.8313	-3.321	14.4196	21.0616	-1.53679	G	C	7	167	17
	3R	6522062	pug	FBgn0020385	intergenic		-178	0.0440252	4.54006e-06	0.000405286	4.86446e-06	0.0323859	-4.02341	15.2451	23.2919	-2.50572	13.8198	18.8313	-3.26457	14.5325	21.0616	-1.51769	T	G	7	159	10
	3R	6522062	Skeletor	FBgn0262717	intergenic		70	0.0440252	4.54006e-06	0.000405286	4.86446e-06	0.0323859	-4.02341	15.2451	23.2919	-2.50572	13.8198	18.8313	-3.26457	14.5325	21.0616	-1.51769	T	G	7	159	10
	3R	6525129	pug	FBgn0020385	intronic	pug-in		0.0419162	3.88769e-06	0.000439384	5.60764e-06	0.0271057	-4.08939	15.1131	23.2919	-2.55261	13.7261	18.8313	-3.321	14.4196	21.0616	-1.53679	A	C	7	167	21
	3R	6525129	CG14683	FBgn0037822	intergenic		431	0.0419162	3.88769e-06	0.000439384	5.60764e-06	0.0271057	-4.08939	15.1131	23.2919	-2.55261	13.7261	18.8313	-3.321	14.4196	21.0616	-1.53679	A	C	7	167	21
	3R	6525129	CG31391	FBgn0051391	intergenic		-3965	0.0419162	3.88769e-06	0.000439384	5.60764e-06	0.0271057	-4.08939	15.1131	23.2919	-2.55261	13.7261	18.8313	-3.321	14.4196	21.0616	-1.53679	A	C	7	167	21
	3R	6525240	pug	FBgn0020385	intronic	pug-in		0.0426829	4.6796e-06	0.000483293	6.70089e-06	0.0280418	-4.09185	15.1082	23.2919	-2.55398	13.7233	18.8313	-3.32291	14.4158	21.0616	-1.53788	A	T	7	164	15
	3R	6525240	CG14683	FBgn0037822	intergenic		542	0.0426829	4.6796e-06	0.000483293	6.70089e-06	0.0280418	-4.09185	15.1082	23.2919	-2.55398	13.7233	18.8313	-3.32291	14.4158	21.0616	-1.53788	A	T	7	164	15
	3R	6525240	CG31391	FBgn0051391	intergenic		-3854	0.0426829	4.6796e-06	0.000483293	6.70089e-06	0.0280418	-4.09185	15.1082	23.2919	-2.55398	13.7233	18.8313	-3.32291	14.4158	21.0616	-1.53788	A	T	7	164	15
	3R	6525270	pug	FBgn0020385	intronic	pug-in		0.0421687	4.16047e-06	0.000432747	5.80567e-06	0.0281348	-4.08988	15.1122	23.2919	-2.56048	13.7103	18.8313	-3.32518	14.4112	21.0616	-1.5294	A	T	7	166	15
	3R	6525270	CG14683	FBgn0037822	intergenic		572	0.0421687	4.16047e-06	0.000432747	5.80567e-06	0.0281348	-4.08988	15.1122	23.2919	-2.56048	13.7103	18.8313	-3.32518	14.4112	21.0616	-1.5294	A	T	7	166	15
	3R	6525270	CG31391	FBgn0051391	intergenic		-3824	0.0421687	4.16047e-06	0.000432747	5.80567e-06	0.0281348	-4.08988	15.1122	23.2919	-2.56048	13.7103	18.8313	-3.32518	14.4112	21.0616	-1.5294	A	T	7	166	15
	3R	6525518	pug	FBgn0020385	missense	pug-cds		0.0421687	3.77813e-06	0.000426987	5.37167e-06	0.0273765	-4.10067	15.0906	23.2919	-2.56183	13.7076	18.8313	-3.33125	14.3991	21.0616	-1.53884	G	T	7	166	13
	3R	6525518	CG14683	FBgn0037822	intergenic		820	0.0421687	3.77813e-06	0.000426987	5.37167e-06	0.0273765	-4.10067	15.0906	23.2919	-2.56183	13.7076	18.8313	-3.33125	14.3991	21.0616	-1.53884	G	T	7	166	13
	3R	6525518	CG31391	FBgn0051391	intergenic		-3576	0.0421687	3.77813e-06	0.000426987	5.37167e-06	0.0273765	-4.10067	15.0906	23.2919	-2.56183	13.7076	18.8313	-3.33125	14.3991	21.0616	-1.53884	G	T	7	166	13
	3R	6526675	pug	FBgn0020385	intronic	pug-in		0.0424242	3.98557e-06	0.000422281	5.50647e-06	0.028257	-4.10358	15.0848	23.2919	-2.56932	13.6927	18.8313	-3.33645	14.3887	21.0616	-1.53427	C	T	7	165	14
	3R	6526675	CG14683	FBgn0037822	intergenic		1977	0.0424242	3.98557e-06	0.000422281	5.50647e-06	0.028257	-4.10358	15.0848	23.2919	-2.56932	13.6927	18.8313	-3.33645	14.3887	21.0616	-1.53427	C	T	7	165	14
	3R	6526675	CG31391	FBgn0051391	intergenic		-2419	0.0424242	3.98557e-06	0.000422281	5.50647e-06	0.028257	-4.10358	15.0848	23.2919	-2.56932	13.6927	18.8313	-3.33645	14.3887	21.0616	-1.53427	C	T	7	165	14
	3R	6528336	pug	FBgn0020385	missense	pug:9		0.0443038	5.30346e-06	0.000458028	6.77334e-06	0.0303165	-4.10496	15.082	23.2919	-2.57005	13.6912	18.8313	-3.3375	14.3866	21.0616	-1.53491	C	A	7	158	7
	3R	6528336	CG14683	FBgn0037822	intergenic		3638	0.0443038	5.30346e-06	0.000458028	6.77334e-06	0.0303165	-4.10496	15.082	23.2919	-2.57005	13.6912	18.8313	-3.3375	14.3866	21.0616	-1.53491	C	A	7	158	7
	3R	6528336	CG31391	FBgn0051391	intergenic		-758	0.0443038	5.30346e-06	0.000458028	6.77334e-06	0.0303165	-4.10496	15.082	23.2919	-2.57005	13.6912	18.8313	-3.3375	14.3866	21.0616	-1.53491	C	A	7	158	7
	3R	6533355	CG31278	FBpp0081795	missense	CG31278-PA		0.0419162	3.88769e-06	0.000439384	5.60764e-06	0.0271057	-4.08939	15.1131	23.2919	-2.55261	13.7261	18.8313	-3.321	14.4196	21.0616	-1.53679	C	A	7	167	21
	3R	6540697	CG4073	FBpp0081746	synonymous	CG4073-PA		0.0365854	1.21758e-06	0.00117392	5.62849e-06	0.00498862	-4.64862	15.1142	24.4114	-2.55316	13.7205	18.8268	-3.60089	14.4173	21.6191	-2.09546	C	T	6	164	12
	3R	6731722	CG6621	FBgn0037855	intergenic		12470	0.115854	9.71854e-06	0.013098	9.75891e-05	0.00228513	-2.49732	14.9123	19.9069	-1.15712	13.7025	16.0167	-1.82722	14.3074	17.9618	-1.3402	G	T	19	164	17
	3R	6731722	CG4683	FBgn0037857	intergenic		-44284	0.115854	9.71854e-06	0.013098	9.75891e-05	0.00228513	-2.49732	14.9123	19.9069	-1.15712	13.7025	16.0167	-1.82722	14.3074	17.9618	-1.3402	G	T	19	164	17
	3R	10341315	Pde6	FBgn0038237	UTR	Pde6-u3		0.0493827	1.20186e-06	0.0966907	0.000192795	6.39784e-06	-4.06911	15.0603	23.1985	-1.16156	13.7918	16.1149	-2.61534	14.4261	19.6567	-2.90755	C	A	8	162	9
	3R	10916122	CG6966	FBgn0038286	intronic	CG6966-in		0.218543	0.00954546	0.397831	0.274499	3.14211e-06	-1.15423	14.9875	17.2959	0.319942	14.0665	13.4266	-0.417142	14.527	15.3613	-1.47417	T	C	33	151	13
	3R	12959211	CG31266	FBgn0051266	intronic	CG31266-in		0.0239521	8.64717e-07	0.0202076	3.98473e-05	0.000120163	-5.68686	15.1835	26.5572	-2.23369	13.8331	18.3004	-3.96028	14.5083	22.4288	-3.45317	A	T	4	167	20
	3R	13147953	beat-IIa	FBgn0038498	intronic	beat-IIa-in		0.154321	4.08516e-05	0.854363	0.0127486	4.86324e-08	-2.02967	14.7696	18.8289	-0.0772345	13.8573	14.0118	-1.05345	14.3135	16.4204	-1.95244	A	T	25	162	17
	3R	13150737	beat-IIa	FBgn0038498	intronic	beat-IIa-in		0.0853659	1.5676e-05	0.64438	0.00527298	1.33655e-07	-2.78325	14.9669	20.5334	-0.248885	13.8749	14.3727	-1.51607	14.4209	17.453	-2.53436	C	A	14	164	15
	3R	13901120	CG14317	FBgn0038566	intergenic		-5723	0.0240964	7.68006e-06	0.024893	0.00014169	0.000741815	-5.21788	15.211	25.6468	-2.16407	13.8451	18.1732	-3.69097	14.5281	21.91	-3.0538	C	G	4	166	15
	3R	13901120	htl	FBgn0010389	intergenic		22414	0.0240964	7.68006e-06	0.024893	0.00014169	0.000741815	-5.21788	15.211	25.6468	-2.16407	13.8451	18.1732	-3.69097	14.5281	21.91	-3.0538	C	G	4	166	15
	3R	13902173	CG14317	FBgn0038566	intergenic		-4670	0.0239521	7.13836e-06	0.0242192	0.000133707	0.000719895	-5.22046	15.2059	25.6468	-2.16852	13.8362	18.1732	-3.69449	14.521	21.91	-3.05194	T	A	4	167	18
	3R	13902173	htl	FBgn0010389	intergenic		23467	0.0239521	7.13836e-06	0.0242192	0.000133707	0.000719895	-5.22046	15.2059	25.6468	-2.16852	13.8362	18.1732	-3.69449	14.521	21.91	-3.05194	T	A	4	167	18
	3R	13903329	CG14317	FBgn0038566	intergenic		-3514	0.0239521	7.13836e-06	0.0242192	0.000133707	0.000719895	-5.22046	15.2059	25.6468	-2.16852	13.8362	18.1732	-3.69449	14.521	21.91	-3.05194	G	A	4	167	17
	3R	13903329	htl	FBgn0010389	intergenic		24623	0.0239521	7.13836e-06	0.0242192	0.000133707	0.000719895	-5.22046	15.2059	25.6468	-2.16852	13.8362	18.1732	-3.69449	14.521	21.91	-3.05194	G	A	4	167	17
	3R	13903382	CG14317	FBgn0038566	intergenic		-3461	0.0239521	7.13836e-06	0.0242192	0.000133707	0.000719895	-5.22046	15.2059	25.6468	-2.16852	13.8362	18.1732	-3.69449	14.521	21.91	-3.05194	C	T	4	167	17
	3R	13903382	htl	FBgn0010389	intergenic		24676	0.0239521	7.13836e-06	0.0242192	0.000133707	0.000719895	-5.22046	15.2059	25.6468	-2.16852	13.8362	18.1732	-3.69449	14.521	21.91	-3.05194	C	T	4	167	17
	3R	13904040	CG14317	FBgn0038566	intergenic		-2803	0.0243902	3.93637e-06	0.0251986	0.000112129	0.000447883	-5.26527	15.1163	25.6468	-2.16875	13.8357	18.1732	-3.71701	14.476	21.91	-3.09652	C	T	4	164	12
	3R	13904040	htl	FBgn0010389	intergenic		25334	0.0243902	3.93637e-06	0.0251986	0.000112129	0.000447883	-5.26527	15.1163	25.6468	-2.16875	13.8357	18.1732	-3.71701	14.476	21.91	-3.09652	C	T	4	164	12
	3R	13909852	sr	FBgn0003499	intergenic		-6673	0.0864198	8.58914e-06	0.0874703	0.000434195	8.16992e-05	-2.88386	15.0343	20.802	-0.917141	13.8613	15.6956	-1.9005	14.4478	18.2488	-1.96671	C	A	14	162	16
	3R	13909852	CG14317	FBgn0038566	intergenic		1663	0.0864198	8.58914e-06	0.0874703	0.000434195	8.16992e-05	-2.88386	15.0343	20.802	-0.917141	13.8613	15.6956	-1.9005	14.4478	18.2488	-1.96671	C	A	14	162	16
	3R	13945432	sr	FBgn0003499	intronic	sr-in		0.305732	2.88364e-05	6.56614e-05	7.11718e-06	0.234632	-1.67794	14.5655	17.9213	-1.31257	13.113	15.7381	-1.49526	13.8392	16.8297	-0.365362	G	T	48	157	13
	3R	13945432	CG14316	FBgn0038567	intergenic		-32410	0.305732	2.88364e-05	6.56614e-05	7.11718e-06	0.234632	-1.67794	14.5655	17.9213	-1.31257	13.113	15.7381	-1.49526	13.8392	16.8297	-0.365362	G	T	48	157	13
	3R	13945432	tRNA:CR31518	FBgn0051518	intergenic		10646	0.305732	2.88364e-05	6.56614e-05	7.11718e-06	0.234632	-1.67794	14.5655	17.9213	-1.31257	13.113	15.7381	-1.49526	13.8392	16.8297	-0.365362	G	T	48	157	13
	3R	14131864	PKD	FBgn0038603	intronic	PKD-in		0.0487805	1.19546e-06	0.00100223	5.27684e-06	0.00615115	-3.99451	15.1703	23.1593	-2.24637	13.7389	18.2316	-3.12044	14.4546	20.6955	-1.74815	A	G	8	164	11
	3R	15243041	CG31221	FBgn0051221	intronic	CG31221-in		0.0299401	3.13274e-06	0.0131573	5.40812e-05	0.000801156	-4.85216	15.1654	24.8697	-2.13708	13.8121	18.0862	-3.49462	14.4887	21.478	-2.71508	C	T	5	167	16
	3R	15331006	Dys	FBgn0024242	synonymous	Dys-cds		0.161765	0.000295881	7.88822e-08	1.21406e-06	0.657965	1.92764	16.0088	12.1535	2.11737	14.3253	10.0905	2.02251	15.1671	11.122	-0.189731	T	C	22	136	3
	3R	15331006	CG15025	FBgn0038709	intergenic		14169	0.161765	0.000295881	7.88822e-08	1.21406e-06	0.657965	1.92764	16.0088	12.1535	2.11737	14.3253	10.0905	2.02251	15.1671	11.122	-0.189731	T	C	22	136	3
	3R	15331006	snoRNA:Me18S-A1374	FBgn0065080	intergenic		-80912	0.161765	0.000295881	7.88822e-08	1.21406e-06	0.657965	1.92764	16.0088	12.1535	2.11737	14.3253	10.0905	2.02251	15.1671	11.122	-0.189731	T	C	22	136	3
	3R	17168812	CG16791	FBgn0038881	intronic	CG16791-in		0.109756	0.000151542	1.09328e-05	7.83757e-06	0.72784	-2.20446	15.0243	19.4332	-2.04671	13.4976	17.591	-2.12559	14.2609	18.5121	-0.157751	A	C	18	164	13
	3R	17168831	CG16791	FBgn0038881	intronic	CG16791-in		0.115854	0.000364957	9.7803e-06	1.39012e-05	0.966414	-2.03015	15.04	19.1003	-2.01144	13.4959	17.5188	-2.0208	14.268	18.3096	-0.0187123	G	A	19	164	13
	3R	20052804	CG13609	FBgn0039170	UTR	CG13609-u5		0.243902	0.000126374	1.73104e-05	8.65536e-06	0.616711	-1.62274	14.6611	17.9066	-1.45757	13.1754	16.0905	-1.54015	13.9182	16.9986	-0.165165	C	T	40	164	15
	3R	20052841	CG13609	FBgn0039170	UTR	CG13609-u5		0.25	0.000110055	1.40067e-05	6.97834e-06	0.626332	-1.61822	14.6174	17.8538	-1.45901	13.1497	16.0677	-1.53861	13.8836	16.9608	-0.159207	G	A	41	164	16
	3R	20053017	CG13609	FBgn0039170	missense	CG13609-PA		0.243902	0.000134539	1.33135e-05	7.92543e-06	0.67179	-1.61638	14.6611	17.8939	-1.47655	13.1754	16.1285	-1.54646	13.9182	17.0112	-0.139824	A	T	40	164	22
	3R	20053152	CG13609	FBgn0039170	missense	CG13609-PA		0.248485	0.000135198	1.59265e-05	8.70366e-06	0.645102	-1.59634	14.6611	17.8538	-1.44619	13.1754	16.0677	-1.52127	13.9182	16.9608	-0.150156	G	T	41	165	25
	3R	20053601	CG13609	FBgn0039170	synonymous	CG13609-PA		0.243902	9.077e-05	2.6379e-05	8.69984e-06	0.487087	-1.65399	14.633	17.941	-1.42597	13.2134	16.0653	-1.53998	13.9232	17.0032	-0.228018	C	G	40	164	21
	3R	20155494	CG5728	FBgn0039182	synonymous	CG5728:3		0.0245399	7.13004e-07	0.0178458	3.06884e-05	8.61222e-05	-5.72458	15.1728	26.622	-2.22433	13.889	18.3377	-3.97446	14.5309	22.4798	-3.50025	C	G	4	163	19
	3R	20155619	CG5728	FBgn0039182	missense	CG5728:3		0.0246914	7.72424e-07	0.0176959	3.18015e-05	9.16989e-05	-5.72488	15.1722	26.622	-2.23174	13.8742	18.3377	-3.97831	14.5232	22.4798	-3.49314	A	G	4	162	23
	3R	20157151	CG5728	FBgn0039182	synonymous	CG5728:4		0.0239521	2.30609e-06	0.000259348	2.93042e-06	0.0278476	-5.4761	15.1936	26.1458	-3.4714	13.7738	20.7166	-4.47375	14.4837	23.4312	-2.00469	G	A	4	167	24
	3R	21907522	dys	FBgn0039411	intronic	dys-in		0.0429448	0.000857131	5.2962e-06	2.07341e-05	0.701707	3.02603	15.7654	9.71336	3.29424	14.2156	7.62715	3.16013	14.9905	8.67026	-0.268218	G	A	7	163	12
	3R	21907523	dys	FBgn0039411	intronic	dys-in		0.0429448	0.000857131	5.2962e-06	2.07341e-05	0.701707	3.02603	15.7654	9.71336	3.29424	14.2156	7.62715	3.16013	14.9905	8.67026	-0.268218	T	A	7	163	13
	3R	21907525	dys	FBgn0039411	intronic	dys-in		0.0429448	0.000857131	5.2962e-06	2.07341e-05	0.701707	3.02603	15.7654	9.71336	3.29424	14.2156	7.62715	3.16013	14.9905	8.67026	-0.268218	C	T	7	163	14
	3R	21907532	dys	FBgn0039411	intronic	dys-in		0.0426829	0.000854838	5.29379e-06	2.0737e-05	0.700849	3.01883	15.751	9.71336	3.28699	14.2011	7.62715	3.15291	14.9761	8.67026	-0.268157	C	T	7	164	12
	3R	21907547	dys	FBgn0039411	intronic	dys-in		0.0432099	0.000877228	5.995e-06	2.24561e-05	0.705623	3.02482	15.763	9.71336	3.28927	14.2057	7.62715	3.15704	14.9843	8.67026	-0.264447	A	T	7	162	13
	3R	21907558	dys	FBgn0039411	intronic	dys-in		0.0429448	0.000897276	5.53926e-06	2.20324e-05	0.695045	3.01591	15.7452	9.71336	3.29019	14.2075	7.62715	3.15305	14.9764	8.67026	-0.274284	T	A	7	163	12
	3R	21907577	dys	FBgn0039411	intronic	dys-in		0.0426829	0.000854838	5.29379e-06	2.0737e-05	0.700849	3.01883	15.751	9.71336	3.28699	14.2011	7.62715	3.15291	14.9761	8.67026	-0.268157	A	T	7	164	12
	3R	22173554	CG6036	FBgn0039421	intergenic		2359	0.0246914	7.63085e-06	0.00715251	5.39789e-05	0.00349448	-5.24478	15.1993	25.6888	-2.58048	13.7589	18.9198	-3.91263	14.4791	22.3043	-2.66431	G	C	4	162	10
	3R	22173554	CG33970	FBgn0053970	intronic	CG33970-in		0.0246914	7.63085e-06	0.00715251	5.39789e-05	0.00349448	-5.24478	15.1993	25.6888	-2.58048	13.7589	18.9198	-3.91263	14.4791	22.3043	-2.66431	G	C	4	162	10
	3R	22173554	CG14239	FBgn0039424	intergenic		-54077	0.0246914	7.63085e-06	0.00715251	5.39789e-05	0.00349448	-5.24478	15.1993	25.6888	-2.58048	13.7589	18.9198	-3.91263	14.4791	22.3043	-2.66431	G	C	4	162	10
	3R	24561692	AR-2	FBgn0039595	intergenic		-1139	0.0301205	3.54206e-06	0.00386462	2.38794e-05	0.00389537	-4.82324	15.1973	24.8437	-2.489	13.7847	18.7628	-3.65612	14.491	21.8032	-2.33423	T	C	5	166	21
	3R	24561692	htt	FBgn0027655	intergenic		1619	0.0301205	3.54206e-06	0.00386462	2.38794e-05	0.00389537	-4.82324	15.1973	24.8437	-2.489	13.7847	18.7628	-3.65612	14.491	21.8032	-2.33423	T	C	5	166	21
	3R	24794559	CG14521	FBgn0039617	intronic	CG14521-in		0.0301205	9.5193e-06	0.00586792	5.51994e-05	0.00559391	-4.61913	15.2096	24.4478	-2.37634	13.7915	18.5442	-3.49774	14.5005	21.496	-2.24279	T	C	5	166	15
	3R	24926029	CG11873	FBgn0039633	missense	CG11873:4		0.0375	0.00480695	0.431127	0.187291	4.92494e-06	-2.76089	15.2909	20.8127	0.624276	13.9638	12.7153	-1.06831	14.6274	16.764	-3.38517	G	A	6	160	6
	3R	25495994	CG18110	FBgn0039677	synonymous	CG18110:4		0.0243902	0.0119544	0.253069	0.345301	3.45895e-06	-2.97771	15.3636	21.319	1.10995	13.9835	11.7636	-0.933883	14.6735	16.5413	-4.08766	C	T	4	164	17
	3R	25702695	CG34133	FBgn0083969	intergenic		1814	0.0769231	0.33748	0.00122037	0.290735	1.96765e-06	-0.649857	15.1396	16.4393	1.8534	14.2277	10.5209	0.601771	14.6836	13.4801	-2.50326	G	A	11	143	16
	3R	25702695	CG31038	FBgn0051038	intergenic		-110	0.0769231	0.33748	0.00122037	0.290735	1.96765e-06	-0.649857	15.1396	16.4393	1.8534	14.2277	10.5209	0.601771	14.6836	13.4801	-2.50326	G	A	11	143	16
	X	3880194	CG32790	FBgn0262973	intergenic		-91714	0.0359281	0.000450784	0.913119	0.0406833	1.82998e-06	-3.39118	15.2123	21.9946	0.0869155	13.9463	13.7725	-1.65213	14.5793	17.8836	-3.4781	G	A	6	167	13
	X	3880194	CG6414	FBgn0029690	intergenic		14813	0.0359281	0.000450784	0.913119	0.0406833	1.82998e-06	-3.39118	15.2123	21.9946	0.0869155	13.9463	13.7725	-1.65213	14.5793	17.8836	-3.4781	G	A	6	167	13
	X	3888623	CG32790	FBgn0262973	intergenic		-83285	0.0254777	1.02841e-06	7.91442e-05	8.71818e-07	0.0423906	-5.58522	15.2145	26.385	-3.75174	13.85	21.3535	-4.66848	14.5323	23.8693	-1.83348	C	T	4	157	12
	X	3888623	CG6414	FBgn0029690	intergenic		23242	0.0254777	1.02841e-06	7.91442e-05	8.71818e-07	0.0423906	-5.58522	15.2145	26.385	-3.75174	13.85	21.3535	-4.66848	14.5323	23.8693	-1.83348	C	T	4	157	12
	X	4640016	CG15472	FBgn0029724	intergenic		-23122	0.0299401	7.73841e-06	0.00452181	3.977e-05	0.00626024	-4.66681	15.1765	24.5101	-2.44011	13.7939	18.6742	-3.55346	14.4852	21.5921	-2.2267	G	C	5	167	11
	X	4640016	Proc-R	FBgn0029723	intergenic		16489	0.0299401	7.73841e-06	0.00452181	3.977e-05	0.00626024	-4.66681	15.1765	24.5101	-2.44011	13.7939	18.6742	-3.55346	14.4852	21.5921	-2.2267	G	C	5	167	11
	X	5084994	CG15464	FBgn0029748	intergenic		3460	0.26506	0.0399271	0.107815	0.64759	7.19005e-06	0.852106	15.922	14.2178	-0.538086	13.687	14.7632	0.15701	14.8045	14.4905	1.39019	A	G	44	166	13
	X	5084994	rg	FBgn0086911	intronic	rg-in		0.26506	0.0399271	0.107815	0.64759	7.19005e-06	0.852106	15.922	14.2178	-0.538086	13.687	14.7632	0.15701	14.8045	14.4905	1.39019	A	G	44	166	13
	X	5084994	CG42749	FBgn0261803	intergenic		-105120	0.26506	0.0399271	0.107815	0.64759	7.19005e-06	0.852106	15.922	14.2178	-0.538086	13.687	14.7632	0.15701	14.8045	14.4905	1.39019	A	G	44	166	13
	X	5411605	CG12730	FBgn0029771	synonymous	CG12730:2		0.0359281	8.76646e-06	0.0154329	0.000104586	0.00166227	-4.24937	15.1506	23.6493	-1.91242	13.8026	17.6275	-3.08089	14.4766	20.6384	-2.33695	C	T	6	167	17
	X	5590176	CG3149	FBgn0027564	intergenic		937	0.0363636	3.67499e-06	0.00048499	6.00442e-06	0.0233276	-4.43073	15.1661	24.0275	-2.7398	13.7269	19.2065	-3.58526	14.4465	21.617	-1.69093	G	T	6	165	15
	X	5590176	CG42794	FBgn0261927	intergenic		-980	0.0363636	3.67499e-06	0.00048499	6.00442e-06	0.0233276	-4.43073	15.1661	24.0275	-2.7398	13.7269	19.2065	-3.58526	14.4465	21.617	-1.69093	G	T	6	165	15
	X	5590876	CG3149	FBgn0027564	intergenic		1637	0.0509554	8.91863e-06	0.000731896	1.30809e-05	0.0374521	-3.66204	15.1259	22.45	-2.31564	13.8052	18.4365	-2.98884	14.4656	20.4433	-1.3464	C	T	8	157	12
	X	5590876	CG42794	FBgn0261927	intergenic		-280	0.0509554	8.91863e-06	0.000731896	1.30809e-05	0.0374521	-3.66204	15.1259	22.45	-2.31564	13.8052	18.4365	-2.98884	14.4656	20.4433	-1.3464	C	T	8	157	12
	X	5613046	CG32758	FBgn0052758	intergenic		-722	0.0481928	5.70342e-08	0.025227	1.20182e-05	5.08922e-06	-4.4332	15.0753	23.9417	-1.51979	13.8484	16.888	-2.97649	14.4619	20.4149	-2.91341	T	C	8	166	13
	X	5613046	CG33080	FBgn0053080	intergenic		1235	0.0481928	5.70342e-08	0.025227	1.20182e-05	5.08922e-06	-4.4332	15.0753	23.9417	-1.51979	13.8484	16.888	-2.97649	14.4619	20.4149	-2.91341	T	C	8	166	13
	X	5613091	CG32758	FBgn0052758	intergenic		-677	0.0481928	5.70342e-08	0.025227	1.20182e-05	5.08922e-06	-4.4332	15.0753	23.9417	-1.51979	13.8484	16.888	-2.97649	14.4619	20.4149	-2.91341	G	A	8	166	14
	X	5613091	CG33080	FBgn0053080	intergenic		1280	0.0481928	5.70342e-08	0.025227	1.20182e-05	5.08922e-06	-4.4332	15.0753	23.9417	-1.51979	13.8484	16.888	-2.97649	14.4619	20.4149	-2.91341	G	A	8	166	14
	X	5613363	CG32758	FBgn0052758	intergenic		-405	0.0490798	7.49272e-08	0.0266737	1.58444e-05	4.85296e-06	-4.46785	15.006	23.9417	-1.54088	13.8063	16.888	-3.00436	14.4062	20.4149	-2.92697	A	G	8	163	9
	X	5613363	CG33080	FBgn0053080	intergenic		1552	0.0490798	7.49272e-08	0.0266737	1.58444e-05	4.85296e-06	-4.46785	15.006	23.9417	-1.54088	13.8063	16.888	-3.00436	14.4062	20.4149	-2.92697	A	G	8	163	9
	X	5613540	CG32758	FBgn0052758	intergenic		-228	0.0419162	2.0644e-07	0.00867213	9.63878e-06	0.000116587	-4.56127	15.0736	24.1961	-1.92171	13.779	17.6224	-3.24149	14.4263	20.9092	-2.63955	T	G	7	167	11
	X	5613540	CG33080	FBgn0053080	intergenic		1729	0.0419162	2.0644e-07	0.00867213	9.63878e-06	0.000116587	-4.56127	15.0736	24.1961	-1.92171	13.779	17.6224	-3.24149	14.4263	20.9092	-2.63955	T	G	7	167	11
	X	5873545	Grip	FBgn0029830	intronic	Grip-in		0.025	4.34692e-06	0.0971343	0.000326475	3.17712e-05	-5.34192	15.304	25.9878	-1.58526	13.9811	17.1517	-3.46359	14.6426	21.5698	-3.75666	A	C	4	160	6
	X	5873607	Grip	FBgn0029830	intronic	Grip-in		0.0273973	2.34105e-06	0.0787224	0.000224061	1.60171e-05	-5.51536	15.086	26.1167	-1.70297	13.8948	17.3007	-3.60916	14.4904	21.7087	-3.81239	C	T	4	146	6
	X	5873615	Grip	FBgn0029830	intronic	Grip-in		0.0357143	2.22044e-06	0.101866	0.000287782	1.02521e-05	-4.90906	14.997	24.8151	-1.42745	13.9421	16.797	-3.16825	14.4695	20.806	-3.48161	T	G	5	140	5
	X	6116832	Efr	FBgn0029849	intergenic		79	0.0722892	3.7286e-06	0.0801924	0.000265835	4.6269e-05	-3.1597	15.0482	21.3676	-0.995202	13.833	15.8234	-2.07745	14.4406	18.5955	-2.1645	G	C	12	166	11
	X	6116832	sqh	FBgn0003514	intergenic		-262	0.0722892	3.7286e-06	0.0801924	0.000265835	4.6269e-05	-3.1597	15.0482	21.3676	-0.995202	13.833	15.8234	-2.07745	14.4406	18.5955	-2.1645	G	C	12	166	11
	X	6148372	Rbcn-3A	FBgn0023458	intergenic	Rbcn-3A-in		0.0301205	5.19669e-06	0.0415154	0.000177384	0.000225105	-4.74772	15.1996	24.6951	-1.76472	13.8507	17.3801	-3.25622	14.5252	21.0376	-2.983	A	G	5	166	12
	X	6540973	pigs	FBgn0029881	intronic	pigs-in		0.0243902	5.91115e-06	0.00850483	5.52224e-05	0.00243705	-5.29821	15.2314	25.8278	-2.54548	13.8156	18.9065	-3.92185	14.5235	22.3672	-2.75273	A	T	4	164	8
	X	6540973	CG14443	FBgn0029880	intergenic		10771	0.0243902	5.91115e-06	0.00850483	5.52224e-05	0.00243705	-5.29821	15.2314	25.8278	-2.54548	13.8156	18.9065	-3.92185	14.5235	22.3672	-2.75273	A	T	4	164	8
	X	6540973	CG3226	FBgn0029882	intergenic		-6166	0.0243902	5.91115e-06	0.00850483	5.52224e-05	0.00243705	-5.29821	15.2314	25.8278	-2.54548	13.8156	18.9065	-3.92185	14.5235	22.3672	-2.75273	A	T	4	164	8
	X	7547832	ct	FBgn0004198	intronic	ct-in		0.0239521	1.61467e-06	0.00776557	2.54533e-05	0.00089258	-5.55381	15.1899	26.2975	-2.55379	13.8177	18.9253	-4.0538	14.5038	22.6114	-3.00002	G	T	4	167	10
	X	7568323	ct	FBgn0004198	synonymous	ct-cds		0.0243902	1.94663e-06	0.0083669	3.00979e-05	0.000966651	-5.53825	15.221	26.2975	-2.54755	13.8302	18.9253	-4.0429	14.5256	22.6114	-2.99069	C	T	4	164	12
	X	7575830	ct	FBgn0004198	intergenic		3538	0.0621118	8.2557e-07	0.0116289	2.24475e-05	0.000315775	-3.66373	14.9973	22.3247	-1.54586	13.7673	16.859	-2.60479	14.3823	19.5918	-2.11787	G	T	10	161	8
	X	7575830	CHES-1-like	FBgn0029504	intergenic		-1661	0.0621118	8.2557e-07	0.0116289	2.24475e-05	0.000315775	-3.66373	14.9973	22.3247	-1.54586	13.7673	16.859	-2.60479	14.3823	19.5918	-2.11787	G	T	10	161	8
	X	7575832	ct	FBgn0004198	intergenic		3540	0.0613497	1.35981e-06	0.0135247	3.47451e-05	0.000327646	-3.63042	15.0639	22.3247	-1.52732	13.8043	16.859	-2.57887	14.4341	19.5918	-2.10311	G	T	10	163	8
	X	7575832	CHES-1-like	FBgn0029504	intergenic		-1659	0.0613497	1.35981e-06	0.0135247	3.47451e-05	0.000327646	-3.63042	15.0639	22.3247	-1.52732	13.8043	16.859	-2.57887	14.4341	19.5918	-2.10311	G	T	10	163	8
	X	7738715	CG1402	FBgn0029962	intergenic		3997	0.331325	0.0144702	0.160279	0.434691	1.48294e-06	0.947719	16.1045	14.209	-0.443631	13.6473	14.5345	0.252044	14.8759	14.3718	1.39135	G	A	55	166	13
	X	7738715	CG10920	FBgn0029963	intergenic		-7820	0.331325	0.0144702	0.160279	0.434691	1.48294e-06	0.947719	16.1045	14.209	-0.443631	13.6473	14.5345	0.252044	14.8759	14.3718	1.39135	G	A	55	166	13
	X	9068975	CG12115	FBgn0030097	intergenic		-14381	0.0694444	0.000852376	0.886509	0.0500138	7.92062e-06	-2.56918	15.004	20.1424	0.088518	13.9842	13.8072	-1.24033	14.4941	16.9748	-2.6577	G	C	10	144	4
	X	9068975	mei-P26	FBgn0026206	intergenic		3265	0.0694444	0.000852376	0.886509	0.0500138	7.92062e-06	-2.56918	15.004	20.1424	0.088518	13.9842	13.8072	-1.24033	14.4941	16.9748	-2.6577	G	C	10	144	4
	X	9121094	Gr8a	FBgn0030108	intergenic		-76	0.251534	0.000171996	0.742414	0.0153142	4.71912e-06	-1.57608	14.6213	17.7735	-0.112723	13.851	14.0764	-0.844404	14.2361	15.9249	-1.46336	T	C	41	163	8
	X	9121094	CG15370	FBgn0030107	intergenic		493	0.251534	0.000171996	0.742414	0.0153142	4.71912e-06	-1.57608	14.6213	17.7735	-0.112723	13.851	14.0764	-0.844404	14.2361	15.9249	-1.46336	T	C	41	163	8
	X	9979390	CG2974	FBpp0288673	synonymous	CG2974-PB		0.41358	0.000467249	0.953093	0.0333165	4.40609e-06	1.31411	16.5363	13.9081	0.0181014	13.9349	13.8987	0.666104	15.2356	13.9034	1.29601	G	A	67	162	11
	X	9979448	CG2974	FBgn0030178	intronic	CG2974-in		0.430303	0.00015508	0.77481	0.016201	2.76737e-06	1.38591	16.6491	13.8773	0.0866464	14.0298	13.8565	0.736276	15.3394	13.8669	1.29926	C	A	71	165	13
	X	9980860	CG34104	FBgn0083940	intronic	CG34104-in		0.396341	0.00506189	0.522105	0.173893	9.13895e-06	1.04709	16.3099	14.2158	-0.197361	13.7787	14.1734	0.424862	15.0443	14.1946	1.24445	A	T	65	164	10
	X	12857567	CG32642	FBgn0052642	intergenic		2914	0.0588235	0.00656687	3.39057e-06	8.1879e-05	0.193739	-2.16079	15.2637	19.5853	-2.96724	13.7381	19.6725	-2.56401	14.5009	19.6289	0.806448	A	C	9	153	7
	X	12857567	Mur11Da	FBgn0052644	intergenic		-4375	0.0588235	0.00656687	3.39057e-06	8.1879e-05	0.193739	-2.16079	15.2637	19.5853	-2.96724	13.7381	19.6725	-2.56401	14.5009	19.6289	0.806448	A	C	9	153	7
	X	14104448	l(1)G0007	FBgn0026713	intronic			0.0299401	0.000940437	0.934331	0.0520598	7.95596e-06	-3.49875	15.2464	22.244	0.0716826	13.9444	13.801	-1.71354	14.5954	18.0225	-3.57044	T	C	5	167	16
	X	14104448	l(1)G0469	FBgn0040153	intronic			0.0299401	0.000940437	0.934331	0.0520598	7.95596e-06	-3.49875	15.2464	22.244	0.0716826	13.9444	13.801	-1.71354	14.5954	18.0225	-3.57044	T	C	5	167	16
	X	14817533	Flo-2	FBgn0024753	intronic	Flo-2-in		0.212121	0.00579752	0.390202	0.218095	3.82245e-06	-1.23361	14.9605	17.4277	0.315035	14.0752	13.4451	-0.459287	14.5178	15.4364	-1.54864	G	A	35	165	10
	X	14817533	CG9503	FBgn0030598	intergenic		11	0.212121	0.00579752	0.390202	0.218095	3.82245e-06	-1.23361	14.9605	17.4277	0.315035	14.0752	13.4451	-0.459287	14.5178	15.4364	-1.54864	G	A	35	165	10
	X	14817533	CG32591	FBgn0052591	intergenic		-3946	0.212121	0.00579752	0.390202	0.218095	3.82245e-06	-1.23361	14.9605	17.4277	0.315035	14.0752	13.4451	-0.459287	14.5178	15.4364	-1.54864	G	A	35	165	10
	X	14818428	Flo-2	FBgn0024753	synonymous	Flo-2:4		0.222892	0.00632865	0.434033	0.209316	7.1869e-06	-1.19551	14.9324	17.3234	0.280091	14.0607	13.5005	-0.457711	14.4965	15.412	-1.4756	T	C	37	166	12
	X	14818428	CG9503	FBgn0030598	intergenic		906	0.222892	0.00632865	0.434033	0.209316	7.1869e-06	-1.19551	14.9324	17.3234	0.280091	14.0607	13.5005	-0.457711	14.4965	15.412	-1.4756	T	C	37	166	12
	X	14818428	CG32591	FBgn0052591	intergenic		-3051	0.222892	0.00632865	0.434033	0.209316	7.1869e-06	-1.19551	14.9324	17.3234	0.280091	14.0607	13.5005	-0.457711	14.4965	15.412	-1.4756	T	C	37	166	12
	X	14824961	Flo-2	FBgn0024753	synonymous	Flo-2-cds		0.0628931	5.37683e-07	0.0568543	8.53089e-05	5.41778e-06	-3.78469	14.9767	22.5461	-1.19734	13.6862	16.0809	-2.49102	14.3315	19.3135	-2.58735	G	A	10	159	9
	X	14824961	CG9009	FBgn0027601	intergenic		-3112	0.0628931	5.37683e-07	0.0568543	8.53089e-05	5.41778e-06	-3.78469	14.9767	22.5461	-1.19734	13.6862	16.0809	-2.49102	14.3315	19.3135	-2.58735	G	A	10	159	9
	X	14824961	CG32591	FBgn0052591	intergenic		1984	0.0628931	5.37683e-07	0.0568543	8.53089e-05	5.41778e-06	-3.78469	14.9767	22.5461	-1.19734	13.6862	16.0809	-2.49102	14.3315	19.3135	-2.58735	G	A	10	159	9
	X	15325612	CG18210	FBgn0263257	intronic	CG18210-in		0.025	1.64572e-05	0.000247405	8.38361e-06	0.0784151	-4.99726	15.1084	25.1029	-3.37065	13.6706	20.4119	-4.18396	14.3895	22.7574	-1.62661	G	A	4	160	6
	X	16161887	kat80	FBgn0040207	intronic	kat80-in		0.269461	0.00228329	5.82626e-06	4.52249e-05	0.474677	-1.24251	14.7863	17.2714	-1.46854	13.1486	16.0857	-1.35552	13.9675	16.6785	0.226029	A	T	45	167	16
	X	16161916	kat80	FBgn0040207	intronic	kat80-in		0.271084	0.00271868	7.15744e-06	5.77685e-05	0.506352	-1.22062	14.8301	17.2714	-1.43086	13.224	16.0857	-1.32574	14.0271	16.6785	0.210241	A	G	45	166	14
	X	16287121	mei-41	FBgn0004367	synonymous	mei-41:2		0.443114	3.80518e-05	7.57884e-05	8.18978e-06	0.245241	1.48127	16.7687	13.8062	1.15355	14.9624	12.6553	1.31741	15.8655	13.2307	0.327719	C	T	74	167	22
	X	18439026	Bx	FBgn0000242	intronic	Bx-in		0.0487805	6.0508e-06	2.7948e-05	1.42606e-06	0.149928	-3.79844	15.094	22.6909	-2.85093	13.6403	19.3422	-3.32468	14.3671	21.0165	-0.947517	A	G	8	164	8
	X	18813488	CG7378	FBgn0030976	intergenic		10158	0.0838323	2.25501e-06	0.059829	0.000163623	4.22666e-05	-3.02396	14.9489	20.9969	-1.00147	13.7721	15.7751	-2.01271	14.3605	18.386	-2.02249	T	A	14	167	17
	X	18813488	CG32541	FBgn0052541	intergenic		-10904	0.0838323	2.25501e-06	0.059829	0.000163623	4.22666e-05	-3.02396	14.9489	20.9969	-1.00147	13.7721	15.7751	-2.01271	14.3605	18.386	-2.02249	T	A	14	167	17
	X	18900234	CG32541	FBgn0052541	intronic	CG32541-in		0.0239521	4.47689e-07	0.0272633	3.73339e-05	3.58632e-05	-5.82305	15.177	26.8231	-2.125	13.8383	18.0883	-3.97403	14.5076	22.4557	-3.69804	T	C	4	167	16
	X	18900234	CG42506	FBgn0260232	intronic	CG42506-in		0.0239521	4.47689e-07	0.0272633	3.73339e-05	3.58632e-05	-5.82305	15.177	26.8231	-2.125	13.8383	18.0883	-3.97403	14.5076	22.4557	-3.69804	T	C	4	167	16
	X	18900339	CG32541	FBgn0052541	intronic	CG32541-in		0.0481928	9.39714e-06	0.059294	0.000322044	0.000205699	-3.70219	15.0939	22.4983	-1.30551	13.8033	16.4143	-2.50385	14.4486	19.4563	-2.39669	T	C	8	166	15
	X	18900339	CG42506	FBgn0260232	intronic	CG42506-in		0.0481928	9.39714e-06	0.059294	0.000322044	0.000205699	-3.70219	15.0939	22.4983	-1.30551	13.8033	16.4143	-2.50385	14.4486	19.4563	-2.39669	T	C	8	166	15
	X	18900516	CG32541	FBgn0052541	intronic	CG32541-in		0.0239521	4.47689e-07	0.0272633	3.73339e-05	3.58632e-05	-5.82305	15.177	26.8231	-2.125	13.8383	18.0883	-3.97403	14.5076	22.4557	-3.69804	T	C	4	167	17
	X	18900516	CG42506	FBgn0260232	intronic	CG42506-in		0.0239521	4.47689e-07	0.0272633	3.73339e-05	3.58632e-05	-5.82305	15.177	26.8231	-2.125	13.8383	18.0883	-3.97403	14.5076	22.4557	-3.69804	T	C	4	167	17
	X	18901489	CG32541	FBgn0052541	intronic	CG32541-in		0.0239521	4.47689e-07	0.0272633	3.73339e-05	3.58632e-05	-5.82305	15.177	26.8231	-2.125	13.8383	18.0883	-3.97403	14.5076	22.4557	-3.69804	T	G	4	167	20
	X	18901489	CG42506	FBgn0260232	intronic	CG42506-in		0.0239521	4.47689e-07	0.0272633	3.73339e-05	3.58632e-05	-5.82305	15.177	26.8231	-2.125	13.8383	18.0883	-3.97403	14.5076	22.4557	-3.69804	T	G	4	167	20
MSB Resistance	2L	3301004	CG9663	FBgn0031516	intronic	CG9663-in		0.0421687	4.62689e-07	0.00317247	6.62688e-06	0.00589908	-7.67926	24.8528	40.2113	-4.11295	28.7667	36.9926	-5.8961	26.8097	38.6019	-3.56631	C	T	7	166	13
	2L	3895381	capu	FBgn0000256	intronic	capu-in		0.197531	3.55933e-06	0.00332302	2.02858e-05	0.0196739	-3.65695	24.0168	31.3307	-2.10271	28.3438	32.5492	-2.87983	26.1803	31.94	-1.55424	A	G	32	162	8
	2L	4078628	ed	FBgn0000547	intronic	ed-in		0.328947	3.84916e-06	0.000933533	8.5391e-06	0.0462572	-3.21811	23.5648	30.001	-2.058	28.0193	32.1353	-2.63805	25.792	31.0682	-1.16011	A	G	50	152	8
	2L	4236182	CG15425	FBgn0031591	intergenic		-21390	0.0901639	1.36834e-07	0.00570726	3.54949e-06	0.00170692	-6.81408	24.0119	37.64	-3.17655	28.8192	35.1723	-4.99531	26.4155	36.4062	-3.63753	T	C	11	122	13
	2L	4236182	RpL40	FBgn0003941	intergenic		7619	0.0901639	1.36834e-07	0.00570726	3.54949e-06	0.00170692	-6.81408	24.0119	37.64	-3.17655	28.8192	35.1723	-4.99531	26.4155	36.4062	-3.63753	T	C	11	122	13
	2L	4748714	CG15630	FBgn0031627	intronic	CG15630-in		0.45283	1.99177e-06	0.000133043	1.29715e-06	0.120587	-2.99503	22.7744	28.7644	-2.14944	27.0764	31.3753	-2.57223	24.9254	30.0699	-0.845589	T	C	72	159	15
	2L	4897343	CG3036	FBgn0031645	RNA	CG3036-in		0.104294	0.23331	5.68924e-06	0.00250439	0.000840199	-1.24048	25.0541	27.5351	-4.03823	28.0154	36.0919	-2.63935	26.5348	31.8135	2.79775	G	A	17	163	20
	2L	6372903	slam	FBgn0043854	intronic	slam-in		0.0843373	5.96341e-06	0.0218986	0.000111817	0.00360763	-5.02009	24.548	34.5882	-2.29307	28.6319	33.2181	-3.65658	26.59	33.9031	-2.72702	C	A	14	166	20
	2L	6602547	CG11050	FBgn0031836	intergenic		-8476	0.259494	0.0366051	0.0944756	0.717843	8.74106e-06	-1.56952	24.7586	27.8976	1.10664	29.8292	27.616	-0.231439	27.2939	27.7568	-2.67616	G	A	41	158	12
	2L	6602547	CG11319	FBgn0031835	intergenic		1481	0.259494	0.0366051	0.0944756	0.717843	8.74106e-06	-1.56952	24.7586	27.8976	1.10664	29.8292	27.616	-0.231439	27.2939	27.7568	-2.67616	G	A	41	158	12
	2L	6734022	TTLL3B	FBgn0031853	synonymous	TTLL3B-cds		0.0365854	8.45225e-06	0.0156175	0.000105575	0.0076256	-7.3966	25.0072	39.8004	-3.6556	28.9096	36.2208	-5.5261	26.9584	38.0106	-3.741	C	A	6	164	13
	2L	6734157	TTLL3B	FBgn0031853	synonymous	TTLL3B-cds		0.0363636	7.87031e-06	0.014878	9.82679e-05	0.00750022	-7.41641	24.9676	39.8004	-3.67654	28.8677	36.2208	-5.54648	26.9177	38.0106	-3.73987	C	T	6	165	13
	2L	6734160	TTLL3B	FBgn0031853	synonymous	TTLL3B-cds		0.0365854	6.33418e-06	0.0150644	9.18499e-05	0.00661543	-7.45755	24.8853	39.8004	-3.68112	28.8585	36.2208	-5.56933	26.8719	38.0106	-3.77642	C	T	6	164	13
	2L	7643166	CG13792	FBgn0031927	intergenic		-361	0.0740741	0.000902686	0.701324	0.0823799	9.53895e-06	4.01884	26.01	17.9723	-0.417561	29.062	29.8971	1.80064	27.536	23.9347	4.4364	G	T	12	162	13
	2L	7643166	CG6739	FBgn0031926	intergenic		26638	0.0740741	0.000902686	0.701324	0.0823799	9.53895e-06	4.01884	26.01	17.9723	-0.417561	29.062	29.8971	1.80064	27.536	23.9347	4.4364	G	T	12	162	13
	2L	7643185	CG13792	FBgn0031927	intergenic		-342	0.0745342	0.00086602	0.701929	0.0815298	8.78237e-06	4.03967	26.0517	17.9723	-0.418088	29.0609	29.8971	1.81079	27.5563	23.9347	4.45775	A	G	12	161	12
	2L	7643185	CG6739	FBgn0031926	intergenic		26657	0.0745342	0.00086602	0.701929	0.0815298	8.78237e-06	4.03967	26.0517	17.9723	-0.418088	29.0609	29.8971	1.81079	27.5563	23.9347	4.45775	A	G	12	161	12
	2L	8431541	grk	FBgn0001137	UTR	grk-u3		0.0368098	3.08873e-06	0.116767	0.000404407	0.00011571	-7.73877	25.0016	40.4791	-2.3812	29.0456	33.808	-5.05998	27.0236	37.1436	-5.35757	C	A	6	163	20
	2L	9223714	tai	FBgn0041092	intronic	tai-in		0.36	5.73867e-06	0.00054973	2.09709e-06	0.131984	-3.20906	22.2867	28.7048	-2.14665	26.4775	30.7708	-2.67786	24.3821	29.7378	-1.06241	A	C	36	100	4
	2L	9844279	nAcRalpha-30D	FBgn0032151	intronic	nAcRalpha-30D-in		0.375796	0.000251247	1.16918e-05	7.168e-06	0.823274	-2.43762	23.6015	28.4768	-2.56575	27.2203	32.3518	-2.50169	25.4109	30.4143	0.128128	G	A	59	157	15
	2L	11497982	CG6488	FBgn0032361	intronic	CG6488-in		0.461538	5.55779e-06	0.0123826	7.48633e-05	0.00597841	2.95359	28.2903	22.3831	1.47295	30.4384	27.4925	2.21327	29.3644	24.9378	1.48064	A	G	72	156	18
	2L	11498026	CG6488	FBgn0032361	synonymous	CG6488:3		0.484076	7.81936e-07	0.000838655	3.55821e-06	0.0238673	3.14193	28.7044	22.4205	1.94125	30.9875	27.105	2.54159	29.8459	24.7628	1.20068	G	A	76	157	17
	2L	11498068	CG6488	FBgn0032361	missense	CG6488:3		0.45283	1.78012e-06	0.000434048	3.56691e-06	0.0467556	-3.0558	22.8381	28.9497	-2.01001	27.2189	31.239	-2.53291	25.0285	30.0943	-1.04579	T	C	72	159	19
	2L	11904128	Pde1c	FBgn0259225	intronic	Pde1c-in		0.0675676	0.0791772	0.011054	0.760227	7.45346e-07	2.30479	25.7375	21.1279	-2.99218	28.8641	34.8484	-0.343692	27.3008	27.9882	5.29697	A	T	10	148	5
	2L	11904128	CG42751	FBgn0261805	intergenic		50203	0.0675676	0.0791772	0.011054	0.760227	7.45346e-07	2.30479	25.7375	21.1279	-2.99218	28.8641	34.8484	-0.343692	27.3008	27.9882	5.29697	A	T	10	148	5
	2L	11904128	Or33a	FBgn0026392	intergenic		-30377	0.0675676	0.0791772	0.011054	0.760227	7.45346e-07	2.30479	25.7375	21.1279	-2.99218	28.8641	34.8484	-0.343692	27.3008	27.9882	5.29697	A	T	10	148	5
	2L	11904130	Pde1c	FBgn0259225	intronic	Pde1c-in		0.0684932	0.0797907	0.0118735	0.768663	8.75582e-07	2.3165	25.7609	21.1279	-2.98372	28.881	34.8484	-0.333609	27.321	27.9882	5.30022	C	T	10	146	5
	2L	11904130	CG42751	FBgn0261805	intergenic		50205	0.0684932	0.0797907	0.0118735	0.768663	8.75582e-07	2.3165	25.7609	21.1279	-2.98372	28.881	34.8484	-0.333609	27.321	27.9882	5.30022	C	T	10	146	5
	2L	11904130	Or33a	FBgn0026392	intergenic		-30375	0.0684932	0.0797907	0.0118735	0.768663	8.75582e-07	2.3165	25.7609	21.1279	-2.98372	28.881	34.8484	-0.333609	27.321	27.9882	5.30022	C	T	10	146	5
	2L	11904157	Pde1c	FBgn0259225	intronic	Pde1c-in		0.0645161	0.0711237	0.0094869	0.811071	4.18968e-07	2.43911	26.0061	21.1279	-2.98136	28.8857	34.8484	-0.271124	27.4459	27.9882	5.42047	A	T	10	155	6
	2L	11904157	CG42751	FBgn0261805	intergenic		50232	0.0645161	0.0711237	0.0094869	0.811071	4.18968e-07	2.43911	26.0061	21.1279	-2.98136	28.8857	34.8484	-0.271124	27.4459	27.9882	5.42047	A	T	10	155	6
	2L	11904157	Or33a	FBgn0026392	intergenic		-30348	0.0645161	0.0711237	0.0094869	0.811071	4.18968e-07	2.43911	26.0061	21.1279	-2.98136	28.8857	34.8484	-0.271124	27.4459	27.9882	5.42047	A	T	10	155	6
	2L	12411766	vir-1	FBgn0043841	intronic	vir-1-in		0.296774	0.000187796	2.39578e-06	3.32165e-06	0.641878	-2.63125	24.0357	29.2982	-2.89974	27.2042	33.0036	-2.76549	25.6199	31.1509	0.268495	C	T	46	155	11
	2L	12568355	nub	FBgn0085424	intergenic		-19516	0.219178	2.60984e-05	0.000164495	7.37222e-06	0.319851	-3.45751	23.9291	30.8442	-2.75424	28.0429	33.5514	-3.10587	25.986	32.1978	-0.703279	C	A	32	146	8
	2L	12568355	CR42746	FBgn0261709	intergenic		24012	0.219178	2.60984e-05	0.000164495	7.37222e-06	0.319851	-3.45751	23.9291	30.8442	-2.75424	28.0429	33.5514	-3.10587	25.986	32.1978	-0.703279	C	A	32	146	8
	2L	13893745	CG7968	FBgn0028532	intergenic		43418	0.0914634	1.75652e-06	0.00310161	1.22375e-05	0.0120096	-5.11319	24.4192	34.6456	-2.83386	28.3955	34.0632	-3.97353	26.4073	34.3544	-2.27933	C	T	15	164	17
	2L	13893745	Smg5	FBgn0019890	intergenic		-5608	0.0914634	1.75652e-06	0.00310161	1.22375e-05	0.0120096	-5.11319	24.4192	34.6456	-2.83386	28.3955	34.0632	-3.97353	26.4073	34.3544	-2.27933	C	T	15	164	17
	2L	13893745	cenG1A	FBgn0028509	intronic	cenG1A-in		0.0914634	1.75652e-06	0.00310161	1.22375e-05	0.0120096	-5.11319	24.4192	34.6456	-2.83386	28.3955	34.0632	-3.97353	26.4073	34.3544	-2.27933	C	T	15	164	17
	2L	14075838	nAcRalpha-34E	FBgn0028875	intronic	nAcRalpha-34E-in		0.030303	5.65083e-05	2.60371e-05	4.16262e-06	0.734923	-7.28328	24.9253	39.4919	-6.75884	28.6524	42.1701	-7.02106	26.7889	40.831	-0.524443	T	C	5	165	15
	2L	14075838	CG16879	FBgn0028904	intergenic		-28816	0.030303	5.65083e-05	2.60371e-05	4.16262e-06	0.734923	-7.28328	24.9253	39.4919	-6.75884	28.6524	42.1701	-7.02106	26.7889	40.831	-0.524443	T	C	5	165	15
	2L	14075838	nimC4	FBgn0260011	intergenic		26975	0.030303	5.65083e-05	2.60371e-05	4.16262e-06	0.734923	-7.28328	24.9253	39.4919	-6.75884	28.6524	42.1701	-7.02106	26.7889	40.831	-0.524443	T	C	5	165	15
	2L	14081046	nAcRalpha-34E	FBgn0028875	intronic	nAcRalpha-34E-in		0.121429	0.0145878	9.0135e-06	0.000149548	0.112907	2.59526	25.9154	20.7249	4.05744	30.3554	22.2405	3.32635	28.1354	21.4827	-1.46218	G	A	17	140	13
	2L	14081046	CG16879	FBgn0028904	intergenic		-23608	0.121429	0.0145878	9.0135e-06	0.000149548	0.112907	2.59526	25.9154	20.7249	4.05744	30.3554	22.2405	3.32635	28.1354	21.4827	-1.46218	G	A	17	140	13
	2L	14081046	nimC4	FBgn0260011	intergenic		32183	0.121429	0.0145878	9.0135e-06	0.000149548	0.112907	2.59526	25.9154	20.7249	4.05744	30.3554	22.2405	3.32635	28.1354	21.4827	-1.46218	G	A	17	140	13
	2L	14125931	CG17341	FBgn0028906	intergenic		-8986	0.0838323	2.09812e-05	0.000150767	6.59819e-06	0.309586	-4.73781	24.6567	34.1323	-3.77616	28.4755	36.0278	-4.25698	26.5661	35.0801	-0.961655	C	T	14	167	17
	2L	14125931	CG31769	FBgn0051769	intergenic		15192	0.0838323	2.09812e-05	0.000150767	6.59819e-06	0.309586	-4.73781	24.6567	34.1323	-3.77616	28.4755	36.0278	-4.25698	26.5661	35.0801	-0.961655	C	T	14	167	17
	2L	16062116	beat-Ia	FBgn0013433	intronic	beat-Ia-in		0.0246914	4.80189e-06	0.0151326	7.20236e-05	0.00598891	-9.1297	24.9261	43.1855	-4.41761	28.8391	37.6743	-6.77366	26.8826	40.4299	-4.71208	C	T	4	162	14
	2L	16065051	beat-Ia	FBgn0013433	intronic	beat-Ia-in		0.0512821	1.33559e-07	0.00534686	5.50239e-06	0.000941498	-7.64397	24.901	40.1889	-3.64721	28.896	36.1904	-5.64559	26.8985	38.1897	-3.99676	A	G	8	156	6
	2R	3075680	CG30384	FBgn0050384	intergenic		2872	0.259494	0.0033453	0.413646	0.201564	5.92476e-06	-2.15592	24.1317	28.4435	0.540618	29.2507	28.1694	-0.807649	26.6912	28.3065	-2.69654	A	T	41	158	20
	2R	3075680	Or43a	FBgn0026389	intergenic		-44664	0.259494	0.0033453	0.413646	0.201564	5.92476e-06	-2.15592	24.1317	28.4435	0.540618	29.2507	28.1694	-0.807649	26.6912	28.3065	-2.69654	A	T	41	158	20
	2R	3075680	pk	FBgn0003090	intronic	pk-in		0.259494	0.0033453	0.413646	0.201564	5.92476e-06	-2.15592	24.1317	28.4435	0.540618	29.2507	28.1694	-0.807649	26.6912	28.3065	-2.69654	A	T	41	158	20
	2R	3095659	CG30384	FBgn0050384	intergenic		22851	0.221519	0.00314599	0.415892	0.197176	4.8619e-06	2.27571	26.4381	21.8867	-0.563824	28.7143	29.842	0.855941	27.5762	25.8643	2.83953	T	C	35	158	12
	2R	3095659	Or43a	FBgn0026389	intergenic		-24685	0.221519	0.00314599	0.415892	0.197176	4.8619e-06	2.27571	26.4381	21.8867	-0.563824	28.7143	29.842	0.855941	27.5762	25.8643	2.83953	T	C	35	158	12
	2R	3095659	pk	FBgn0003090	intronic	pk-in		0.221519	0.00314599	0.415892	0.197176	4.8619e-06	2.27571	26.4381	21.8867	-0.563824	28.7143	29.842	0.855941	27.5762	25.8643	2.83953	T	C	35	158	12
	2R	3177436	Incenp	FBgn0260991	intergenic		8370	0.261146	0.000977412	0.663858	0.0913867	6.55092e-06	2.44258	26.8149	21.9298	-0.290709	28.9649	29.5463	1.07593	27.8899	25.738	2.73329	A	G	41	157	10
	2R	3177436	pwn	FBgn0003174	intergenic		-5377	0.261146	0.000977412	0.663858	0.0913867	6.55092e-06	2.44258	26.8149	21.9298	-0.290709	28.9649	29.5463	1.07593	27.8899	25.738	2.73329	A	G	41	157	10
	2R	3178456	Incenp	FBgn0260991	intergenic		9390	0.222222	0.000676869	0.713841	0.0746116	5.34686e-06	2.60487	26.7232	21.5135	-0.253904	29.1298	29.6376	1.17548	27.9265	25.5755	2.85877	C	G	36	162	18
	2R	3178456	pwn	FBgn0003174	intergenic		-4357	0.222222	0.000676869	0.713841	0.0746116	5.34686e-06	2.60487	26.7232	21.5135	-0.253904	29.1298	29.6376	1.17548	27.9265	25.5755	2.85877	C	G	36	162	18
	2R	3178998	Incenp	FBgn0260991	intergenic		9932	0.237179	0.0005602	0.683367	0.0735541	3.66234e-06	2.64446	26.7125	21.4236	-0.283475	28.9957	29.5627	1.18049	27.8541	25.4931	2.92793	A	G	37	156	13
	2R	3178998	pwn	FBgn0003174	intergenic		-3815	0.237179	0.0005602	0.683367	0.0735541	3.66234e-06	2.64446	26.7125	21.4236	-0.283475	28.9957	29.5627	1.18049	27.8541	25.4931	2.92793	A	G	37	156	13
	2R	3179011	Incenp	FBgn0260991	intergenic		9945	0.235294	0.000395673	0.658563	0.0697474	7.91236e-07	2.75579	26.8464	21.3348	-0.31135	28.9514	29.5741	1.22222	27.8989	25.4544	3.06714	T	C	36	153	14
	2R	3179011	pwn	FBgn0003174	intergenic		-3802	0.235294	0.000395673	0.658563	0.0697474	7.91236e-07	2.75579	26.8464	21.3348	-0.31135	28.9514	29.5741	1.22222	27.8989	25.4544	3.06714	T	C	36	153	14
	2R	3179395	Incenp	FBgn0260991	intergenic		10329	0.23871	0.000618701	0.698489	0.0758198	2.28606e-06	2.62964	26.8459	21.5866	-0.268931	28.9694	29.5073	1.18035	27.9076	25.5469	2.89857	A	G	37	155	18
	2R	3179395	pwn	FBgn0003174	intergenic		-3418	0.23871	0.000618701	0.698489	0.0758198	2.28606e-06	2.62964	26.8459	21.5866	-0.268931	28.9694	29.5073	1.18035	27.9076	25.5469	2.89857	A	G	37	155	18
	2R	5429830	brp	FBgn0259246	intergenic		4850	0.0264901	6.7938e-06	0.0845726	0.000394072	0.000422079	-9.22676	24.8838	43.3373	-3.17552	29.0195	35.3705	-6.20114	26.9516	39.3539	-6.05124	C	T	4	151	15
	2R	5429830	CG1888	FBgn0033421	intergenic		-2847	0.0264901	6.7938e-06	0.0845726	0.000394072	0.000422079	-9.22676	24.8838	43.3373	-3.17552	29.0195	35.3705	-6.20114	26.9516	39.3539	-6.05124	C	T	4	151	15
	2R	6826030	Spn47C	FBgn0033574	intergenic		-1663	0.283019	0.00654565	0.133144	0.409527	7.50731e-07	1.93277	26.4854	22.6198	-0.938302	28.4346	30.3112	0.497231	27.46	26.4655	2.87107	T	A	45	159	16
	2R	6826030	Obp47a	FBgn0033573	intergenic		28040	0.283019	0.00654565	0.133144	0.409527	7.50731e-07	1.93277	26.4854	22.6198	-0.938302	28.4346	30.3112	0.497231	27.46	26.4655	2.87107	T	A	45	159	16
	2R	6835153	Spn47C	FBgn0033574	intergenic		5947	0.359756	0.00606425	0.0946688	0.462592	9.40962e-08	1.82185	26.8165	23.1728	-0.984698	28.3286	30.298	0.418577	27.5726	26.7354	2.80655	G	C	59	164	21
	2R	6835153	luna	FBgn0040765	intergenic		-35128	0.359756	0.00606425	0.0946688	0.462592	9.40962e-08	1.82185	26.8165	23.1728	-0.984698	28.3286	30.298	0.418577	27.5726	26.7354	2.80655	G	C	59	164	21
	2R	6865388	Spn47C	FBgn0033574	intergenic		36182	0.111111	0.0087865	0.20355	0.388062	6.98387e-06	3.68995	26.4011	19.0212	-1.6133	28.6425	31.8691	1.03833	27.5218	25.4451	5.30324	C	A	9	81	2
	2R	6865388	luna	FBgn0040765	intergenic		-4893	0.111111	0.0087865	0.20355	0.388062	6.98387e-06	3.68995	26.4011	19.0212	-1.6133	28.6425	31.8691	1.03833	27.5218	25.4451	5.30324	C	A	9	81	2
	2R	7528837	CG9005	FBgn0033638	intergenic		8762	0.027972	4.9071e-06	0.0440444	0.000170381	0.00143086	-9.21452	24.9275	43.3565	-3.66578	29.073	36.4045	-6.44015	27.0002	39.8805	-5.54874	A	T	4	143	5
	2R	7528837	CG9003	FBgn0033639	intergenic		-935	0.027972	4.9071e-06	0.0440444	0.000170381	0.00143086	-9.21452	24.9275	43.3565	-3.66578	29.073	36.4045	-6.44015	27.0002	39.8805	-5.54874	A	T	4	143	5
	2R	8996418	Drl-2	FBgn0033791	intergenic		29375	0.0382166	0.0349048	0.0641109	0.765787	4.27386e-06	3.62827	25.7279	18.4714	-2.76303	29.0828	34.6089	0.432617	27.4054	26.5401	6.3913	G	T	6	157	21
	2R	8996418	CG13325	FBgn0033792	intergenic		-7392	0.0382166	0.0349048	0.0641109	0.765787	4.27386e-06	3.62827	25.7279	18.4714	-2.76303	29.0828	34.6089	0.432617	27.4054	26.5401	6.3913	G	T	6	157	21
	2R	9010723	CG13325	FBgn0033792	missense	CG13325-cds		0.0451613	0.103279	0.01337	0.766061	2.86033e-06	2.62478	25.7345	20.4849	-3.43222	28.9988	35.8632	-0.403719	27.3666	28.174	6.05701	A	G	7	155	20
	2R	9010724	CG13325	FBgn0033792	missense	CG13325-cds		0.0451613	0.103279	0.01337	0.766061	2.86033e-06	2.62478	25.7345	20.4849	-3.43222	28.9988	35.8632	-0.403719	27.3666	28.174	6.05701	A	C	7	155	21
	2R	9014290	CG13325	FBgn0033792	intergenic		1005	0.484663	0.0117133	0.192584	0.421057	7.80372e-06	-1.59709	23.7757	26.9699	0.730466	29.6756	28.2146	-0.433314	26.7256	27.5923	-2.32756	G	A	79	163	15
	2R	9014290	CG3955	FBgn0033793	intergenic		-1127	0.484663	0.0117133	0.192584	0.421057	7.80372e-06	-1.59709	23.7757	26.9699	0.730466	29.6756	28.2146	-0.433314	26.7256	27.5923	-2.32756	G	A	79	163	15
	2R	9014291	CG13325	FBgn0033792	intergenic		1006	0.484663	0.0117133	0.192584	0.421057	7.80372e-06	-1.59709	23.7757	26.9699	0.730466	29.6756	28.2146	-0.433314	26.7256	27.5923	-2.32756	G	T	79	163	14
	2R	9014291	CG3955	FBgn0033793	intergenic		-1126	0.484663	0.0117133	0.192584	0.421057	7.80372e-06	-1.59709	23.7757	26.9699	0.730466	29.6756	28.2146	-0.433314	26.7256	27.5923	-2.32756	G	T	79	163	14
	2R	9461625	CG42808	FBgn0261990	missense	CG42808-PA		0.394904	1.61351e-06	0.00903317	2.71559e-05	0.0044392	3.10047	27.8292	21.6283	1.52959	30.2622	27.203	2.31503	29.0457	24.4157	1.57088	A	G	62	157	22
	2R	9461631	CG42808	FBgn0261990	synonymous	CG42808-PA		0.382166	4.69519e-07	0.00726391	1.2112e-05	0.00240472	3.26399	27.8752	21.3472	1.58121	30.2627	27.1003	2.4226	29.069	24.2238	1.68278	T	G	60	157	23
	2R	9461643	CG42808	FBgn0261990	missense	CG42808-PA		0.354839	2.59016e-07	0.0107011	1.26485e-05	0.000927417	3.41821	27.8201	20.9837	1.54252	30.0947	27.0097	2.48036	28.9574	23.9967	1.87569	T	C	55	155	22
	2R	11081004	CG8090	FBgn0033995	intergenic		-5566	0.407143	8.20873e-06	0.0837215	0.000436157	0.000586136	-2.9757	23.1722	29.1236	-1.046	28.5183	30.6103	-2.01085	25.8452	29.8669	-1.9297	A	G	57	140	5
	2R	11081004	Sfp51E	FBgn0259966	intergenic		271	0.407143	8.20873e-06	0.0837215	0.000436157	0.000586136	-2.9757	23.1722	29.1236	-1.046	28.5183	30.6103	-2.01085	25.8452	29.8669	-1.9297	A	G	57	140	5
	2R	11081008	CG8090	FBgn0033995	intergenic		-5562	0.395683	3.0623e-06	0.0174464	5.89011e-05	0.00393812	-3.11217	23.2541	29.4784	-1.43612	28.5261	31.3983	-2.27414	25.8901	30.4384	-1.67605	A	G	55	139	4
	2R	11081008	Sfp51E	FBgn0259966	intergenic		275	0.395683	3.0623e-06	0.0174464	5.89011e-05	0.00393812	-3.11217	23.2541	29.4784	-1.43612	28.5261	31.3983	-2.27414	25.8901	30.4384	-1.67605	A	G	55	139	4
	2R	11256183	Pms2	FBgn0011660	synonymous	Pms2:7		0.0545455	8.97731e-06	0.00522341	4.38089e-05	0.0237889	-6.05503	24.8857	36.9957	-3.43027	28.8543	35.7149	-4.74265	26.87	36.3553	-2.62477	G	T	9	165	18
	2R	11256263	Pms2	FBgn0011660	intronic	Pms2-in		0.0542169	8.32452e-06	0.00496736	4.17957e-05	0.0237418	-6.08478	24.8262	36.9957	-3.46691	28.7811	35.7149	-4.77584	26.8036	36.3553	-2.61787	A	G	9	166	16
	2R	11256522	Pms2	FBgn0011660	synonymous	Pms2:6		0.0542169	8.32452e-06	0.00496736	4.17957e-05	0.0237418	-6.08478	24.8262	36.9957	-3.46691	28.7811	35.7149	-4.77584	26.8036	36.3553	-2.61787	A	T	9	166	24
	2R	11261818	CG43105	FBgn0262565	intergenic		-310	0.0493827	9.17327e-06	0.00744859	5.96743e-05	0.0191064	-6.36745	24.7697	37.5046	-3.49843	28.7444	35.7412	-4.93294	26.7571	36.6229	-2.86902	T	A	8	162	13
	2R	11261818	Pms2	FBgn0011660	intergenic		2797	0.0493827	9.17327e-06	0.00744859	5.96743e-05	0.0191064	-6.36745	24.7697	37.5046	-3.49843	28.7444	35.7412	-4.93294	26.7571	36.6229	-2.86902	T	A	8	162	13
	2R	11265027	dup	FBgn0000996	missense	dup-PA		0.0503145	8.61221e-06	0.00810183	5.82992e-05	0.0136099	-6.44316	24.702	37.5883	-3.41473	28.5794	35.4088	-4.92895	26.6407	36.4986	-3.02844	C	T	8	159	21
	2R	11267646	dup	FBgn0000996	synonymous	dup:2		0.411765	6.93156e-06	0.00893855	6.25082e-05	0.0128233	2.92185	27.8882	22.0445	1.55483	30.1145	27.0048	2.23834	29.0014	24.5247	1.36702	C	T	63	153	8
	2R	11435535	CG8192	FBgn0034030	intronic	CG8192-in		0.0320513	4.39129e-06	0.0179545	7.69073e-05	0.00314686	-8.41746	24.9367	41.7716	-3.85137	29.0209	36.7237	-6.13441	26.9788	39.2476	-4.56609	G	T	5	156	18
	2R	11437505	CG12963	FBgn0034031	intergenic		-5798	0.0318471	4.0188e-06	0.0181275	7.30385e-05	0.0030124	-8.42892	24.9137	41.7716	-3.83705	29.0496	36.7237	-6.13298	26.9817	39.2476	-4.59187	A	T	5	157	14
	2R	11437505	CG8192	FBgn0034030	intergenic		20	0.0318471	4.0188e-06	0.0181275	7.30385e-05	0.0030124	-8.42892	24.9137	41.7716	-3.83705	29.0496	36.7237	-6.13298	26.9817	39.2476	-4.59187	A	T	5	157	14
	2R	11440304	CG12963	FBgn0034031	intergenic		-2999	0.236025	9.40091e-07	0.00229935	6.8453e-06	0.0129818	-3.59547	23.6543	30.8453	-2.02856	28.0069	32.064	-2.81202	25.8306	31.4546	-1.56691	A	G	38	161	19
	2R	11440304	CG8192	FBgn0034030	intergenic		2819	0.236025	9.40091e-07	0.00229935	6.8453e-06	0.0129818	-3.59547	23.6543	30.8453	-2.02856	28.0069	32.064	-2.81202	25.8306	31.4546	-1.56691	A	G	38	161	19
	2R	11850097	Strn-Mlck	FBgn0013988	missense	Strn-Mlck:30		0.329193	6.62342e-06	0.00410342	2.96724e-05	0.029933	-2.96075	23.5409	29.4624	-1.72119	27.9013	31.3437	-2.34097	25.7211	30.403	-1.23956	G	A	53	161	22
	2R	11850097	CG15699	FBgn0034056	intergenic		-24974	0.329193	6.62342e-06	0.00410342	2.96724e-05	0.029933	-2.96075	23.5409	29.4624	-1.72119	27.9013	31.3437	-2.34097	25.7211	30.403	-1.23956	G	A	53	161	22
	2R	11850097	CG8366	FBgn0034054	intergenic		5954	0.329193	6.62342e-06	0.00410342	2.96724e-05	0.029933	-2.96075	23.5409	29.4624	-1.72119	27.9013	31.3437	-2.34097	25.7211	30.403	-1.23956	G	A	53	161	22
	2R	13152781	mbl	FBgn0053197	intergenic		-277	0.45122	9.73884e-06	0.213188	0.00120444	7.42881e-05	2.75281	27.8602	22.3546	0.698673	29.5779	28.1806	1.72574	28.7191	25.2676	2.05414	T	A	74	164	14
	2R	13152781	CG43108	FBgn0262568	intergenic		7390	0.45122	9.73884e-06	0.213188	0.00120444	7.42881e-05	2.75281	27.8602	22.3546	0.698673	29.5779	28.1806	1.72574	28.7191	25.2676	2.05414	T	A	74	164	14
	2R	13152825	mbl	FBgn0053197	intergenic		-233	0.45679	9.26332e-06	0.237479	0.00128987	3.93614e-05	2.78725	27.9291	22.3546	0.66005	29.5007	28.1806	1.72365	28.7149	25.2676	2.1272	C	A	74	162	13
	2R	13152825	CG43108	FBgn0262568	intergenic		7434	0.45679	9.26332e-06	0.237479	0.00128987	3.93614e-05	2.78725	27.9291	22.3546	0.66005	29.5007	28.1806	1.72365	28.7149	25.2676	2.1272	C	A	74	162	13
	2R	13809785	CG14491	FBgn0034284	intergenic		26702	0.0838323	0.0421123	0.0751926	0.794066	7.7003e-06	2.31149	25.8386	21.2157	-1.80305	28.8063	32.4124	0.25422	27.3225	26.814	4.11454	A	C	14	167	13
	2R	13809785	PpY-55A	FBgn0003140	intergenic		-33115	0.0838323	0.0421123	0.0751926	0.794066	7.7003e-06	2.31149	25.8386	21.2157	-1.80305	28.8063	32.4124	0.25422	27.3225	26.814	4.11454	A	C	14	167	13
	2R	13809785	elk	FBgn0011589	intronic	elk-in		0.0838323	0.0421123	0.0751926	0.794066	7.7003e-06	2.31149	25.8386	21.2157	-1.80305	28.8063	32.4124	0.25422	27.3225	26.814	4.11454	A	C	14	167	13
	2R	13811446	CG14491	FBgn0034284	intergenic		28363	0.134146	0.00591877	0.321163	0.278817	8.42375e-06	2.55499	26.082	20.9721	-0.828582	28.796	30.4531	0.863204	27.439	25.7126	3.38357	A	T	22	164	18
	2R	13811446	PpY-55A	FBgn0003140	intergenic		-31454	0.134146	0.00591877	0.321163	0.278817	8.42375e-06	2.55499	26.082	20.9721	-0.828582	28.796	30.4531	0.863204	27.439	25.7126	3.38357	A	T	22	164	18
	2R	13811446	elk	FBgn0011589	synonymous	elk-cds		0.134146	0.00591877	0.321163	0.278817	8.42375e-06	2.55499	26.082	20.9721	-0.828582	28.796	30.4531	0.863204	27.439	25.7126	3.38357	A	T	22	164	18
	2R	14295976	GstE8	FBgn0063492	missense	GstE8-PA		0.0254777	0.130758	0.0112255	0.69018	4.55425e-06	3.17346	25.6123	19.2654	-4.58199	29.0605	38.2245	-0.704265	27.3364	28.7449	7.75545	A	C	4	157	19
	2R	14455509	CG30115	FBgn0050115	intronic	CG30115-in		0.0254777	0.130758	0.0112255	0.69018	4.55425e-06	3.17346	25.6123	19.2654	-4.58199	29.0605	38.2245	-0.704265	27.3364	28.7449	7.75545	A	T	4	157	14
	2R	15033575	ena	FBgn0000578	intronic	ena-in		0.341615	3.11871e-05	2.26639e-05	2.51242e-06	0.603059	2.74048	27.1899	21.709	2.44713	30.5026	25.6083	2.5938	28.8462	23.6586	0.293352	G	A	55	161	15
	2R	15033619	ena	FBgn0000578	intronic	ena-in		0.35	9.88561e-05	5.71202e-05	9.54508e-06	0.668407	2.57691	27.1945	22.0406	2.33529	30.5538	25.8832	2.4561	28.8741	23.9619	0.241619	G	T	56	160	14
	2R	15115846	CG7137	FBgn0034422	missense	CG7137-PA		0.45679	0.00724652	2.19063e-06	5.19316e-05	0.0992286	1.71649	26.9781	23.5451	2.59353	31.2751	26.0881	2.15501	29.1266	24.8166	-0.877041	T	A	74	162	24
	2R	15175401	CG10474	FBgn0034427	intergenic		1298	0.0322581	1.29151e-06	0.000778589	2.58714e-06	0.0312161	-9.74099	24.5084	43.9903	-5.89413	28.4875	40.2757	-7.81756	26.4979	42.133	-3.84686	T	C	4	124	18
	2R	15175401	CG18606	FBgn0034428	intergenic		-87	0.0322581	1.29151e-06	0.000778589	2.58714e-06	0.0312161	-9.74099	24.5084	43.9903	-5.89413	28.4875	40.2757	-7.81756	26.4979	42.133	-3.84686	T	C	4	124	18
	2R	16060844	CG11041	FBgn0034481	intergenic		26515	0.0421687	2.32726e-06	0.000145796	1.59852e-06	0.132445	-7.17686	24.7565	39.1102	-5.20626	28.5979	39.0104	-6.19156	26.6772	39.0603	-1.97061	T	A	7	166	10
	2R	16060844	CG16894	FBgn0034483	intergenic		-38265	0.0421687	2.32726e-06	0.000145796	1.59852e-06	0.132445	-7.17686	24.7565	39.1102	-5.20626	28.5979	39.0104	-6.19156	26.6772	39.0603	-1.97061	T	A	7	166	10
	2R	16564922	CG30152	FBgn0034543	intergenic		4863	0.240741	8.49309e-07	0.115087	0.000213425	4.56065e-05	-3.54784	23.5918	30.6875	-1.04254	28.4373	30.5224	-2.29519	26.0146	30.6049	-2.50529	G	T	39	162	14
	2R	16564922	Gr57a	FBgn0041240	intergenic		-8188	0.240741	8.49309e-07	0.115087	0.000213425	4.56065e-05	-3.54784	23.5918	30.6875	-1.04254	28.4373	30.5224	-2.29519	26.0146	30.6049	-2.50529	G	T	39	162	14
	2R	16564934	CG30152	FBgn0034543	intergenic		4875	0.225	2.25045e-06	0.121131	0.000342802	0.000106336	-3.5168	23.6572	30.6907	-1.05554	28.499	30.6101	-2.28617	26.0781	30.6504	-2.46125	A	T	36	160	14
	2R	16564934	Gr57a	FBgn0041240	intergenic		-8176	0.225	2.25045e-06	0.121131	0.000342802	0.000106336	-3.5168	23.6572	30.6907	-1.05554	28.499	30.6101	-2.28617	26.0781	30.6504	-2.46125	A	T	36	160	14
	2R	16564935	CG30152	FBgn0034543	intergenic		4876	0.236025	1.53944e-06	0.132365	0.000322506	5.77916e-05	-3.50931	23.7017	30.7203	-1.00802	28.5614	30.5775	-2.25866	26.1316	30.6489	-2.50129	T	A	38	161	14
	2R	16564935	Gr57a	FBgn0041240	intergenic		-8175	0.236025	1.53944e-06	0.132365	0.000322506	5.77916e-05	-3.50931	23.7017	30.7203	-1.00802	28.5614	30.5775	-2.25866	26.1316	30.6489	-2.50129	T	A	38	161	14
	2R	17085677	CG15658	FBgn0034602	intronic	CG15658-in		0.0419162	0.000142485	3.01609e-05	8.96248e-06	0.898454	-5.89031	24.9573	36.7379	-5.72303	28.6288	40.0749	-5.80667	26.7931	38.4064	-0.167285	C	T	7	167	19
	2R	17495688	CG10433	FBgn0034638	intergenic		1230	0.104294	6.57619e-06	0.00336025	2.83385e-05	0.0249431	-4.62242	24.4983	33.7431	-2.696	28.4496	33.8416	-3.65921	26.4739	33.7923	-1.92642	T	G	17	163	24
	2R	17495688	CG15673	FBgn0034639	intergenic		-210	0.104294	6.57619e-06	0.00336025	2.83385e-05	0.0249431	-4.62242	24.4983	33.7431	-2.696	28.4496	33.8416	-3.65921	26.4739	33.7923	-1.92642	T	G	17	163	24
	3L	1859716	R	FBgn0004636	UTR	R-u3		0.0387097	0.095232	0.0274729	0.887047	8.21241e-06	2.88686	25.7492	19.9755	-3.3021	29.0064	35.6106	-0.207621	27.3778	27.793	6.18896	C	A	6	155	9
	3L	1960704	CG42863	FBgn0262110	synonymous	CG42863:13		0.0239521	1.1084e-06	0.00353669	1.11985e-05	0.0090759	-9.75116	24.984	44.4863	-5.31427	28.854	39.4826	-7.53272	26.919	41.9844	-4.43689	A	G	4	167	21
	3L	1960713	CG42863	FBgn0262110	synonymous	CG42863:13		0.0239521	1.1084e-06	0.00353669	1.11985e-05	0.0090759	-9.75116	24.984	44.4863	-5.31427	28.854	39.4826	-7.53272	26.919	41.9844	-4.43689	G	C	4	167	22
	3L	2319601	CG13802	FBgn0035330	intergenic		18641	0.0254777	0.113301	0.00578727	0.639908	8.09964e-07	3.32432	25.62	18.9713	-4.97727	29.0404	38.9949	-0.826476	27.3302	28.9831	8.30159	A	G	4	157	17
	3L	2319601	DmsR-1	FBgn0035331	intergenic		-3092	0.0254777	0.113301	0.00578727	0.639908	8.09964e-07	3.32432	25.62	18.9713	-4.97727	29.0404	38.9949	-0.826476	27.3302	28.9831	8.30159	A	G	4	157	17
	3L	2319653	CG13802	FBgn0035330	intergenic		18693	0.0320513	0.196317	0.00346884	0.474294	2.58597e-06	2.43911	25.655	20.7768	-4.7007	29.0653	38.4667	-1.1308	27.3602	29.6218	7.13981	T	C	5	156	17
	3L	2319653	DmsR-1	FBgn0035331	intergenic		-3040	0.0320513	0.196317	0.00346884	0.474294	2.58597e-06	2.43911	25.655	20.7768	-4.7007	29.0653	38.4667	-1.1308	27.3602	29.6218	7.13981	T	C	5	156	17
	3L	3138481	CG11537	FBgn0035400	intronic	CG11537-in		0.060241	0.0173835	7.61556e-06	0.000190401	0.0668291	3.15976	25.8578	19.5383	5.17929	29.7186	19.36	4.16953	27.7882	19.4492	-2.01953	G	C	10	166	11
	3L	4636339	CG13716	FBgn0035563	intergenic		1550	0.289474	0.00310439	0.367757	0.208451	6.46461e-06	2.1028	26.4222	22.2166	-0.575365	28.8621	30.0128	0.763718	27.6421	26.1147	2.67816	T	C	44	152	5
	3L	4636339	axo	FBgn0262870	intergenic		-1095	0.289474	0.00310439	0.367757	0.208451	6.46461e-06	2.1028	26.4222	22.2166	-0.575365	28.8621	30.0128	0.763718	27.6421	26.1147	2.67816	T	C	44	152	5
	3L	4636363	CG13716	FBgn0035563	intergenic		1574	0.14094	0.00258065	0.436291	0.175257	7.49759e-06	2.82132	26.1975	20.5548	-0.653144	28.965	30.2713	1.08409	27.5812	25.4131	3.47446	C	A	21	149	5
	3L	4636363	axo	FBgn0262870	intergenic		-1071	0.14094	0.00258065	0.436291	0.175257	7.49759e-06	2.82132	26.1975	20.5548	-0.653144	28.965	30.2713	1.08409	27.5812	25.4131	3.47446	C	A	21	149	5
	3L	5985307	CG10479	FBgn0035656	intergenic		16202	0.162651	0.00806717	2.46771e-06	5.90794e-05	0.0897083	-2.26038	24.7614	29.2822	-3.46752	28.0618	34.9969	-2.86395	26.4116	32.1395	1.20714	G	T	27	166	17
	3L	5985307	CG32406	FBgn0052406	intergenic		-5007	0.162651	0.00806717	2.46771e-06	5.90794e-05	0.0897083	-2.26038	24.7614	29.2822	-3.46752	28.0618	34.9969	-2.86395	26.4116	32.1395	1.20714	G	T	27	166	17
	3L	7253355	CG14830	FBgn0035755	intronic	CG14830-in		0.417178	0.059597	0.047918	0.926114	5.94167e-06	-1.22487	24.461	26.9107	1.12242	29.9616	27.7168	-0.0512259	27.2113	27.3137	-2.34729	C	G	68	163	19
	3L	7755124	Hn	FBgn0001208	synonymous	Hn:2		0.114458	3.23495e-06	0.00147571	9.98178e-06	0.0335806	-4.50509	24.3769	33.3871	-2.75903	28.391	33.9091	-3.63206	26.384	33.6481	-1.74606	C	G	19	166	19
	3L	8667182	Arr2	FBgn0000121	intergenic		25146	0.10303	7.13919e-06	0.00024429	4.6253e-06	0.160741	-4.59406	24.5116	33.6997	-3.37142	28.4423	35.1851	-3.98274	26.477	34.4424	-1.22263	G	T	17	165	13
	3L	8667182	h	FBgn0001168	intergenic		-1677	0.10303	7.13919e-06	0.00024429	4.6253e-06	0.160741	-4.59406	24.5116	33.6997	-3.37142	28.4423	35.1851	-3.98274	26.477	34.4424	-1.22263	G	T	17	165	13
	3L	8693902	SrpRbeta	FBgn0011509	intergenic		-18296	0.0987654	4.13297e-06	0.00138011	1.0892e-05	0.0474798	-4.8357	24.3774	34.0488	-3.05132	28.4354	34.538	-3.94351	26.4064	34.2934	-1.78438	T	C	16	162	15
	3L	8693902	h	FBgn0001168	intergenic		21563	0.0987654	4.13297e-06	0.00138011	1.0892e-05	0.0474798	-4.8357	24.3774	34.0488	-3.05132	28.4354	34.538	-3.94351	26.4064	34.2934	-1.78438	T	C	16	162	15
	3L	9330403	PGRP-LA	FBgn0035975	intronic	PGRP-LA-in		0.113772	0.000701117	0.769068	0.0699165	7.85331e-06	3.32701	26.2081	19.5541	-0.26088	29.0492	29.571	1.53306	27.6287	24.5626	3.58789	T	G	19	167	17
	3L	9575306	CG42673	FBgn0261555	intronic	CG42673-in		0.236025	0.0674022	8.09912e-06	0.000704213	0.0140714	-1.39718	24.9139	27.7083	-2.94287	27.8551	33.7408	-2.17002	26.3845	30.7245	1.5457	A	T	38	161	8
	3L	9883792	CalpB	FBgn0025866	intronic	CalpB-in		0.0559006	0.0367308	5.86594e-06	0.000333006	0.0247991	-2.92079	24.9409	30.7824	-5.52425	28.4591	39.5076	-4.22252	26.7	35.145	2.60346	G	A	9	161	11
	3L	10866866	tna	FBgn0026160	missense	tna:12		0.0301205	3.36313e-06	0.00847565	3.98694e-05	0.00774928	-8.39671	24.9532	41.7466	-4.32431	28.867	37.5156	-6.36051	26.9101	39.6311	-4.0724	A	G	5	166	12
	3L	11868933	CG14128	FBgn0036218	intergenic		-3282	0.375	0.00934236	0.218957	0.391505	4.62662e-06	-1.71391	24.034	27.4618	0.736505	29.6316	28.1586	-0.488701	26.8328	27.8102	-2.45041	G	T	60	160	9
	3L	11868933	CG5906	FBgn0036217	intergenic		4528	0.375	0.00934236	0.218957	0.391505	4.62662e-06	-1.71391	24.034	27.4618	0.736505	29.6316	28.1586	-0.488701	26.8328	27.8102	-2.45041	G	T	60	160	9
	3L	13959521	ssp2	FBgn0036389	intronic	ssp2-in		0.0696203	1.51472e-05	0.000280359	8.63696e-06	0.186307	-5.34546	24.7981	35.489	-3.98485	28.5696	36.5393	-4.66516	26.6838	36.0142	-1.36061	C	T	11	158	7
	3L	18919365	CG32204	FBgn0052204	intronic	CG32204-in		0.0419162	1.96018e-06	0.00103436	6.00204e-06	0.0358782	-7.27791	24.841	39.3968	-4.54556	28.7275	37.8187	-5.91173	26.7842	38.6077	-2.73235	A	G	7	167	14
	3L	18919365	CG43049	FBgn0262351	intergenic		157	0.0419162	1.96018e-06	0.00103436	6.00204e-06	0.0358782	-7.27791	24.841	39.3968	-4.54556	28.7275	37.8187	-5.91173	26.7842	38.6077	-2.73235	A	G	7	167	14
	3L	18919365	CG6836	FBgn0036834	intergenic		-24367	0.0419162	1.96018e-06	0.00103436	6.00204e-06	0.0358782	-7.27791	24.841	39.3968	-4.54556	28.7275	37.8187	-5.91173	26.7842	38.6077	-2.73235	A	G	7	167	14
	3L	21725405	CG14569	FBgn0037123	intergenic		758	0.0487805	9.14071e-06	0.0187502	0.000129251	0.00585655	-6.44249	24.8844	37.7694	-3.0936	28.8102	34.9974	-4.76804	26.8473	36.3834	-3.34889	G	C	8	164	18
	3L	21725405	CG14568	FBgn0037124	intergenic		-501	0.0487805	9.14071e-06	0.0187502	0.000129251	0.00585655	-6.44249	24.8844	37.7694	-3.0936	28.8102	34.9974	-4.76804	26.8473	36.3834	-3.34889	G	C	8	164	18
	3L	21736171	CG14572	FBgn0037128	intergenic		630	0.0301205	4.49705e-06	0.00531645	3.31811e-05	0.0142613	-8.2845	24.9842	41.5532	-4.56431	28.7949	37.9235	-6.4244	26.8896	39.7384	-3.72019	G	C	5	166	14
	3L	21736171	CG14565	FBgn0037129	intergenic		-177	0.0301205	4.49705e-06	0.00531645	3.31811e-05	0.0142613	-8.2845	24.9842	41.5532	-4.56431	28.7949	37.9235	-6.4244	26.8896	39.7384	-3.72019	G	C	5	166	14
	3R	5866038	CG3909	FBgn0027524	intergenic		-2942	0.288462	8.31346e-05	0.820545	0.0157346	7.89389e-06	-2.78116	24.0463	29.6086	-0.144989	29.1519	29.4419	-1.46307	26.5991	29.5252	-2.63617	T	C	45	156	8
	3R	5866038	Mical	FBgn0053208	intronic	Mical-in		0.288462	8.31346e-05	0.820545	0.0157346	7.89389e-06	-2.78116	24.0463	29.6086	-0.144989	29.1519	29.4419	-1.46307	26.5991	29.5252	-2.63617	T	C	45	156	8
	3R	5866038	CG31407	FBgn0051407	intergenic		16708	0.288462	8.31346e-05	0.820545	0.0157346	7.89389e-06	-2.78116	24.0463	29.6086	-0.144989	29.1519	29.4419	-1.46307	26.5991	29.5252	-2.63617	T	C	45	156	8
	3R	8069590	CG3942	FBgn0038008	intergenic		-10319	0.248447	0.00806783	7.24097e-06	0.000101016	0.135249	1.97684	26.4352	22.4815	2.89347	30.4853	24.6984	2.43515	28.4603	23.59	-0.916629	A	G	40	161	18
	3R	8069590	Cyp313a3	FBgn0038007	intergenic		4759	0.248447	0.00806783	7.24097e-06	0.000101016	0.135249	1.97684	26.4352	22.4815	2.89347	30.4853	24.6984	2.43515	28.4603	23.59	-0.916629	A	G	40	161	18
	3R	9736654	Art9	FBgn0038188	intergenic		-30617	0.0301205	7.67982e-06	0.00118303	1.42537e-05	0.0664097	-8.10265	24.9707	41.176	-5.28529	28.8336	39.4042	-6.69397	26.9022	40.2901	-2.81737	C	T	5	166	11
	3R	9736654	ems	FBgn0000576	intergenic		6308	0.0301205	7.67982e-06	0.00118303	1.42537e-05	0.0664097	-8.10265	24.9707	41.176	-5.28529	28.8336	39.4042	-6.69397	26.9022	40.2901	-2.81737	C	T	5	166	11
	3R	10271312	CG34388	FBgn0085417	intergenic		23725	0.0542169	3.66896e-05	7.98214e-05	6.39993e-06	0.482631	-5.64529	24.8952	36.1858	-4.82958	28.5957	38.2549	-5.23744	26.7455	37.2203	-0.815708	G	A	9	166	12
	3R	10271312	cv-c	FBgn0085418	intronic	cv-c-in		0.0542169	3.66896e-05	7.98214e-05	6.39993e-06	0.482631	-5.64529	24.8952	36.1858	-4.82958	28.5957	38.2549	-5.23744	26.7455	37.2203	-0.815708	G	A	9	166	12
	3R	10271312	HtrA2	FBgn0038233	intergenic		-64304	0.0542169	3.66896e-05	7.98214e-05	6.39993e-06	0.482631	-5.64529	24.8952	36.1858	-4.82958	28.5957	38.2549	-5.23744	26.7455	37.2203	-0.815708	G	A	9	166	12
	3R	10309396	CG34388	FBgn0085417	intergenic		61809	0.0361446	0.0512925	3.4422e-06	0.000374248	0.0118876	-3.30292	25.1636	31.7694	-6.82737	28.5887	42.2434	-5.06515	26.8761	37.0064	3.52446	G	A	6	166	10
	3R	10309396	HtrA2	FBgn0038233	intergenic		-26220	0.0361446	0.0512925	3.4422e-06	0.000374248	0.0118876	-3.30292	25.1636	31.7694	-6.82737	28.5887	42.2434	-5.06515	26.8761	37.0064	3.52446	G	A	6	166	10
	3R	11695487	CG14877	FBgn0038380	intergenic		-19429	0.481481	3.8897e-06	9.98487e-08	3.21387e-08	0.876452	2.86941	28.3174	22.5786	2.95132	31.8477	25.9451	2.91037	30.0826	24.2618	-0.0819043	C	T	78	162	14
	3R	11695487	CG9632	FBgn0038377	intergenic		8287	0.481481	3.8897e-06	9.98487e-08	3.21387e-08	0.876452	2.86941	28.3174	22.5786	2.95132	31.8477	25.9451	2.91037	30.0826	24.2618	-0.0819043	C	T	78	162	14
	3R	11695487	CG31183	FBgn0051183	missense	CG31183:1		0.481481	3.8897e-06	9.98487e-08	3.21387e-08	0.876452	2.86941	28.3174	22.5786	2.95132	31.8477	25.9451	2.91037	30.0826	24.2618	-0.0819043	C	T	78	162	14
	3R	12329076	CG42342	FBgn0259244	intronic	CG42342-in		0.146341	0.303452	0.00237923	0.334427	2.95197e-06	0.931165	25.8257	23.9634	-2.42519	28.4506	33.301	-0.747011	27.1382	28.6322	3.35635	C	T	24	164	16
	3R	18374209	CG5315	FBgn0038984	intergenic		642	0.134969	0.0810709	0.0248997	0.885959	3.27903e-06	1.63643	26.0549	22.7821	-1.86668	28.658	32.3913	-0.115127	27.3564	27.5867	3.50311	C	T	22	163	8
	3R	18374209	bond	FBgn0260942	intergenic		-2196	0.134969	0.0810709	0.0248997	0.885959	3.27903e-06	1.63643	26.0549	22.7821	-1.86668	28.658	32.3913	-0.115127	27.3564	27.5867	3.50311	C	T	22	163	8
	3R	19575787	Hmgcr	FBgn0001205	synonymous	Hmgcr:8		0.0797546	0.195648	0.00583063	0.498566	5.45248e-06	1.50372	25.655	22.6475	-2.84213	28.6284	34.3127	-0.669202	27.1417	28.4801	4.34585	C	G	13	163	12
	3R	22493543	beat-VII	FBgn0250908	intronic	beat-VII-in		0.0240964	4.53404e-06	0.0390286	0.000168472	0.00142546	-9.19266	24.9425	43.3279	-3.78708	28.8871	36.4613	-6.48987	26.9148	39.8946	-5.40558	C	A	4	166	15
	3R	22493543	Tb	FBgn0243586	intergenic		10290	0.0240964	4.53404e-06	0.0390286	0.000168472	0.00142546	-9.19266	24.9425	43.3279	-3.78708	28.8871	36.4613	-6.48987	26.9148	39.8946	-5.40558	C	A	4	166	15
	3R	22493543	TwdlQ	FBgn0039448	intergenic		-24813	0.0240964	4.53404e-06	0.0390286	0.000168472	0.00142546	-9.19266	24.9425	43.3279	-3.78708	28.8871	36.4613	-6.48987	26.9148	39.8946	-5.40558	C	A	4	166	15
	3R	23654891	CG34353	FBgn0085382	intronic	CG34353-in		0.0239521	1.16146e-06	0.00609214	1.77278e-05	0.00535098	-9.73395	24.9848	44.4527	-5.00468	28.8689	38.8782	-7.36932	26.9268	41.6655	-4.72927	T	C	4	167	18
	3R	24189990	Or98b	FBgn0039582	intergenic		10766	0.226994	6.18451e-06	0.0159169	9.66071e-05	0.00564284	-3.35083	24.0925	30.7941	-1.63519	28.4753	31.7457	-2.49301	26.2839	31.2699	-1.71564	A	C	37	163	12
	3R	24189990	beat-VI	FBgn0039584	intergenic		-53936	0.226994	6.18451e-06	0.0159169	9.66071e-05	0.00564284	-3.35083	24.0925	30.7941	-1.63519	28.4753	31.7457	-2.49301	26.2839	31.2699	-1.71564	A	C	37	163	12
	3R	24902133	CG11873	FBgn0039633	intronic	CG11873-in		0.36478	0.00153377	4.84228e-07	6.88065e-06	0.170836	2.12901	26.9958	22.7378	2.89996	31.0633	25.2634	2.51448	29.0295	24.0006	-0.770951	G	T	58	159	17
	3R	25648528	neo	FBgn0039704	intronic	neo-in		0.0242424	0.0118741	3.53113e-06	9.40753e-05	0.0712706	-5.16564	25.1034	35.4347	-8.26832	28.6109	45.1475	-6.71698	26.8571	40.2911	3.10268	A	C	4	165	14
	3R	25648943	neo	FBgn0039704	synonymous	neo-cds		0.0239521	0.0128208	4.31634e-06	0.000112731	0.0696023	-5.11429	25.2061	35.4347	-8.21626	28.715	45.1475	-6.66528	26.9605	40.2911	3.10197	C	T	4	167	17
	3R	26548570	CG1340	FBgn0039797	intergenic		-3239	0.0365854	0.19331	0.00305928	0.444158	6.89763e-07	2.2213	25.6528	21.2102	-4.45896	28.7376	37.6555	-1.11883	27.1952	29.4328	6.68026	G	A	6	164	10
	3R	26548570	CG31010	FBgn0051010	intergenic		16755	0.0365854	0.19331	0.00305928	0.444158	6.89763e-07	2.2213	25.6528	21.2102	-4.45896	28.7376	37.6555	-1.11883	27.1952	29.4328	6.68026	G	A	6	164	10
	3R	26548723	CG1340	FBgn0039797	intergenic		-3086	0.0731707	0.0390169	0.0617	0.816942	3.07573e-06	2.5321	25.8559	20.7917	-2.04429	28.8035	32.8921	0.243905	27.3297	26.8419	4.57639	T	G	12	164	14
	3R	26548723	CG31010	FBgn0051010	intergenic		16908	0.0731707	0.0390169	0.0617	0.816942	3.07573e-06	2.5321	25.8559	20.7917	-2.04429	28.8035	32.8921	0.243905	27.3297	26.8419	4.57639	T	G	12	164	14
	3R	26549015	CG1340	FBgn0039797	intergenic		-2794	0.0555556	0.00472659	0.311923	0.259675	4.44387e-06	3.9196	25.9548	18.1156	-1.24689	28.8401	31.3339	1.33636	27.3974	24.7247	5.16649	C	T	9	162	15
	3R	26549015	CG31010	FBgn0051010	intergenic		17200	0.0555556	0.00472659	0.311923	0.259675	4.44387e-06	3.9196	25.9548	18.1156	-1.24689	28.8401	31.3339	1.33636	27.3974	24.7247	5.16649	C	T	9	162	15
	X	1029018	CG3655	FBgn0040397	intergenic		471	0.266667	0.0405321	5.04261e-06	0.000351554	0.020329	-1.47274	24.7203	27.6658	-2.84889	27.6336	33.3314	-2.16081	26.1769	30.4986	1.37615	T	C	44	165	11
	X	1029018	CG14628	FBgn0040365	intergenic		-10659	0.266667	0.0405321	5.04261e-06	0.000351554	0.020329	-1.47274	24.7203	27.6658	-2.84889	27.6336	33.3314	-2.16081	26.1769	30.4986	1.37615	T	C	44	165	11
	X	1029569	CG3655	FBgn0040397	intergenic		1022	0.239521	0.0150891	5.50781e-06	0.000144856	0.0667162	-1.78995	24.5936	28.1735	-2.91282	27.7132	33.5389	-2.35138	26.1534	30.8562	1.12287	G	T	40	167	14
	X	1029569	CG14628	FBgn0040365	intergenic		-10108	0.239521	0.0150891	5.50781e-06	0.000144856	0.0667162	-1.78995	24.5936	28.1735	-2.91282	27.7132	33.5389	-2.35138	26.1534	30.8562	1.12287	G	T	40	167	14
	X	1047361	CG14628	FBgn0040365	intergenic		7194	0.253012	0.0445461	8.28329e-06	0.000457703	0.0243453	-1.45611	24.6429	27.5552	-2.81335	27.6345	33.2612	-2.13473	26.1387	30.4082	1.35724	G	A	42	166	19
	X	1047361	eIF4E-7	FBgn0040368	intergenic		-5299	0.253012	0.0445461	8.28329e-06	0.000457703	0.0243453	-1.45611	24.6429	27.5552	-2.81335	27.6345	33.2612	-2.13473	26.1387	30.4082	1.35724	G	A	42	166	19
	X	1049634	CG14628	FBgn0040365	intergenic		9467	0.233533	0.025952	1.73353e-06	0.000147378	0.0206883	-1.65697	24.6772	27.9911	-3.08195	27.6691	33.833	-2.36946	26.1731	30.9121	1.42498	G	A	39	167	15
	X	1049634	eIF4E-7	FBgn0040368	intergenic		-3026	0.233533	0.025952	1.73353e-06	0.000147378	0.0206883	-1.65697	24.6772	27.9911	-3.08195	27.6691	33.833	-2.36946	26.1731	30.9121	1.42498	G	A	39	167	15
	X	1049658	CG14628	FBgn0040365	intergenic		9491	0.216049	0.102863	2.32345e-06	0.000593145	0.0037697	-1.23213	24.6219	27.0861	-3.09494	27.6029	33.7927	-2.16353	26.1124	30.4394	1.86281	G	A	35	162	13
	X	1049658	eIF4E-7	FBgn0040368	intergenic		-3002	0.216049	0.102863	2.32345e-06	0.000593145	0.0037697	-1.23213	24.6219	27.0861	-3.09494	27.6029	33.7927	-2.16353	26.1124	30.4394	1.86281	G	A	35	162	13
	X	1049715	CG14628	FBgn0040365	intergenic		9548	0.245509	0.0148577	5.76699e-06	0.00014574	0.0691738	-1.779	24.5776	28.1356	-2.88269	27.6932	33.4585	-2.33084	26.1354	30.797	1.10369	T	A	41	167	16
	X	1049715	eIF4E-7	FBgn0040368	intergenic		-2945	0.245509	0.0148577	5.76699e-06	0.00014574	0.0691738	-1.779	24.5776	28.1356	-2.88269	27.6932	33.4585	-2.33084	26.1354	30.797	1.10369	T	A	41	167	16
	X	1049856	CG14628	FBgn0040365	intergenic		9689	0.245509	0.0148577	5.76699e-06	0.00014574	0.0691738	-1.779	24.5776	28.1356	-2.88269	27.6932	33.4585	-2.33084	26.1354	30.797	1.10369	T	C	41	167	16
	X	1049856	eIF4E-7	FBgn0040368	intergenic		-2804	0.245509	0.0148577	5.76699e-06	0.00014574	0.0691738	-1.779	24.5776	28.1356	-2.88269	27.6932	33.4585	-2.33084	26.1354	30.797	1.10369	T	C	41	167	16
	X	1050820	CG14628	FBgn0040365	intergenic		10653	0.216867	0.0454213	9.14055e-06	0.000491403	0.0246913	-1.53514	24.7365	27.8068	-2.96331	27.7969	33.7236	-2.24922	26.2667	30.7652	1.42818	T	A	36	166	12
	X	1050820	eIF4E-7	FBgn0040368	intergenic		-1840	0.216867	0.0454213	9.14055e-06	0.000491403	0.0246913	-1.53514	24.7365	27.8068	-2.96331	27.7969	33.7236	-2.24922	26.2667	30.7652	1.42818	T	A	36	166	12
	X	1050824	CG14628	FBgn0040365	intergenic		10657	0.216867	0.0303182	5.85179e-06	0.000281511	0.0325395	-1.66498	24.7365	28.0665	-3.0263	27.7969	33.8495	-2.34564	26.2667	30.958	1.36132	T	G	36	166	12
	X	1050824	eIF4E-7	FBgn0040368	intergenic		-1836	0.216867	0.0303182	5.85179e-06	0.000281511	0.0325395	-1.66498	24.7365	28.0665	-3.0263	27.7969	33.8495	-2.34564	26.2667	30.958	1.36132	T	G	36	166	12
	X	1050828	CG14628	FBgn0040365	intergenic		10661	0.221557	0.0335	7.10394e-06	0.00033495	0.0319456	-1.61262	24.7365	27.9618	-2.96009	27.7969	33.7171	-2.28636	26.2667	30.8394	1.34747	T	A	37	167	13
	X	1050828	eIF4E-7	FBgn0040368	intergenic		-1832	0.221557	0.0335	7.10394e-06	0.00033495	0.0319456	-1.61262	24.7365	27.9618	-2.96009	27.7969	33.7171	-2.28636	26.2667	30.8394	1.34747	T	A	37	167	13
	X	1050834	CG14628	FBgn0040365	intergenic		10667	0.222892	0.0353619	8.33536e-06	0.000376499	0.0330543	-1.60152	24.7587	27.9618	-2.94551	27.8261	33.7171	-2.27352	26.2924	30.8394	1.34399	T	C	37	166	12
	X	1050834	eIF4E-7	FBgn0040368	intergenic		-1826	0.222892	0.0353619	8.33536e-06	0.000376499	0.0330543	-1.60152	24.7587	27.9618	-2.94551	27.8261	33.7171	-2.27352	26.2924	30.8394	1.34399	T	C	37	166	12
	X	1052466	CG14628	FBgn0040365	intergenic		12299	0.197605	0.0599648	6.76932e-06	0.000576782	0.0141709	-1.49029	24.8621	27.8427	-3.09386	27.8859	34.0736	-2.29208	26.374	30.9581	1.60357	A	C	33	167	13
	X	1052466	eIF4E-7	FBgn0040368	intergenic		-194	0.197605	0.0599648	6.76932e-06	0.000576782	0.0141709	-1.49029	24.8621	27.8427	-3.09386	27.8859	34.0736	-2.29208	26.374	30.9581	1.60357	A	C	33	167	13
	X	2390123	trol	FBgn0261451	intronic	trol-in		0.319277	0.0146802	5.53744e-06	0.000132462	0.0649188	-1.62396	24.2921	27.54	-2.66004	27.3388	32.6589	-2.142	25.8155	30.0995	1.03608	A	G	53	166	17
	X	2479492	CG13760	FBgn0040375	intronic	CG13760-in		0.471429	0.0033241	0.261957	0.234876	3.94095e-06	2.00381	27.2618	23.2542	-0.657191	28.9285	30.2428	0.673309	28.0951	26.7485	2.661	A	G	66	140	4
	X	3843596	Vap-33-1	FBgn0029687	UTR	Vap-33-1-u5		0.463855	0.19561	0.00818732	0.543841	7.17015e-06	0.824235	26.1747	24.5263	-1.48236	27.6789	30.6436	-0.329063	26.9268	27.5849	2.3066	G	C	77	166	12
	X	4539167	HLH4C	FBgn0011277	UTR	HLH4C-u3		0.0658683	1.69473e-05	0.000347943	9.883e-06	0.198569	-5.34923	24.7464	35.4449	-3.99108	28.5828	36.565	-4.67016	26.6646	36.0049	-1.35815	C	T	11	167	13
	X	5069662	rg	FBgn0086911	synonymous	rg-in		0.0479042	3.55045e-06	8.62071e-05	1.53739e-06	0.192939	-6.66627	24.8124	38.1449	-5.06891	28.623	38.7608	-5.86759	26.7177	38.4529	-1.59737	T	C	8	167	12
	X	5069662	CG15465	FBgn0029746	synonymous	CG15465-PA		0.0479042	3.55045e-06	8.62071e-05	1.53739e-06	0.192939	-6.66627	24.8124	38.1449	-5.06891	28.623	38.7608	-5.86759	26.7177	38.4529	-1.59737	T	C	8	167	12
	X	5745447	CG43136	FBgn0262610	intergenic		-2389	0.268293	2.00773e-06	2.57472e-05	4.8822e-07	0.251424	-3.30933	23.6667	30.2853	-2.62499	27.8048	33.0548	-2.96716	25.7358	31.6701	-0.684337	G	A	44	164	10
	X	5745447	CG12729	FBgn0029816	intergenic		5308	0.268293	2.00773e-06	2.57472e-05	4.8822e-07	0.251424	-3.30933	23.6667	30.2853	-2.62499	27.8048	33.0548	-2.96716	25.7358	31.6701	-0.684337	G	A	44	164	10
	X	5874779	Grip	FBgn0029830	intronic	Grip-in		0.308642	1.34261e-06	0.0390358	9.38057e-05	0.000525017	-3.2677	23.3451	29.8805	-1.28011	28.2258	30.786	-2.27391	25.7854	30.3333	-1.98759	C	T	50	162	8
	X	6833949	CG14431	FBgn0029922	intergenic	CG14431-in		0.0421687	7.28211e-06	0.00151713	1.61966e-05	0.0568334	-6.88709	24.9192	38.6934	-4.39627	28.7852	37.5777	-5.64168	26.8522	38.1355	-2.49083	T	C	7	166	10
	X	7115312	CG9650	FBgn0029939	intronic	CG9650-in		0.0359281	1.04614e-06	0.00101074	4.17109e-06	0.0257193	-8.02852	24.8742	40.9312	-4.90389	28.7562	38.564	-6.4662	26.8152	39.7476	-3.12464	A	T	6	167	16
	X	9942782	CG15313	FBgn0030173	intergenic		-976	0.0540541	0.029656	0.0437514	0.769014	1.5034e-06	3.27796	25.7197	19.1638	-2.54327	28.9915	34.078	0.367347	27.3556	26.6209	5.82123	C	T	8	148	10
	X	9942782	CG15314	FBgn0263132	intergenic		244	0.0540541	0.029656	0.0437514	0.769014	1.5034e-06	3.27796	25.7197	19.1638	-2.54327	28.9915	34.078	0.367347	27.3556	26.6209	5.82123	C	T	8	148	10
	X	9942804	CG15313	FBgn0030173	intergenic		-954	0.0482759	0.0573941	0.0314563	0.958859	6.16306e-06	2.99388	25.6312	19.6435	-2.85918	28.9849	34.7033	0.0673503	27.3081	27.1734	5.85306	A	T	7	145	8
	X	9942804	CG15314	FBgn0263132	intergenic		266	0.0482759	0.0573941	0.0314563	0.958859	6.16306e-06	2.99388	25.6312	19.6435	-2.85918	28.9849	34.7033	0.0673503	27.3081	27.1734	5.85306	A	T	7	145	8
	X	11143034	CG15198	FBgn0030283	intergenic		116	0.0377358	2.14288e-06	0.00062195	3.75918e-06	0.0557184	-7.80464	25.0359	40.6451	-5.06069	28.893	39.0143	-6.43267	26.9644	39.8297	-2.74395	C	A	6	159	7
	X	11143034	CG34144	FBgn0083980	intergenic		-48302	0.0377358	2.14288e-06	0.00062195	3.75918e-06	0.0557184	-7.80464	25.0359	40.6451	-5.06069	28.893	39.0143	-6.43267	26.9644	39.8297	-2.74395	C	A	6	159	7
	X	13931644	Ste:CG33247	FBgn0053247	intergenic		-9161	0.248485	0.0300136	4.22443e-06	0.000238381	0.0287517	1.58996	26.1677	22.9878	2.92537	30.5075	24.6568	2.25766	28.3376	23.8223	-1.33541	C	A	41	165	15
	X	13931644	tRNA:S7:12Ed	FBgn0011982	intergenic		11964	0.248485	0.0300136	4.22443e-06	0.000238381	0.0287517	1.58996	26.1677	22.9878	2.92537	30.5075	24.6568	2.25766	28.3376	23.8223	-1.33541	C	A	41	165	15
	X	14326029	betaNACtes4	FBgn0030566	intergenic		50580	0.204819	0.0134279	0.0791383	0.598157	5.27022e-07	1.93508	26.2689	22.3988	-1.22711	28.6395	31.0937	0.353982	27.4542	26.7462	3.16219	T	C	34	166	12
	X	14326029	CG9411	FBgn0030569	intergenic		-40407	0.204819	0.0134279	0.0791383	0.598157	5.27022e-07	1.93508	26.2689	22.3988	-1.22711	28.6395	31.0937	0.353982	27.4542	26.7462	3.16219	T	C	34	166	12
	X	14326029	dpr8	FBgn0052600	intronic	dpr8-in		0.204819	0.0134279	0.0791383	0.598157	5.27022e-07	1.93508	26.2689	22.3988	-1.22711	28.6395	31.0937	0.353982	27.4542	26.7462	3.16219	T	C	34	166	12
	X	16596961	CG4678	FBgn0030778	UTR	CG4678-in		0.0434783	1.33932e-05	0.00025171	6.93047e-06	0.191381	-6.74485	24.8506	38.3403	-5.03289	28.6613	38.7271	-5.88887	26.7559	38.5337	-1.71196	G	A	7	161	10
	X	16596961	CG9673	FBgn0030775	UTR	CG9673-u3		0.0434783	1.33932e-05	0.00025171	6.93047e-06	0.191381	-6.74485	24.8506	38.3403	-5.03289	28.6613	38.7271	-5.88887	26.7559	38.5337	-1.71196	G	A	7	161	10
	X	18903314	CG32541	FBgn0052541	intronic	CG32541-in		0.075	6.64065e-07	0.0175154	3.4562e-05	0.00089351	-5.94201	24.7837	36.6678	-2.60891	28.8331	34.0509	-4.27546	26.8084	35.3594	-3.3331	G	A	12	160	6
	X	18903314	CG42506	FBgn0260232	intronic	CG42506-in		0.075	6.64065e-07	0.0175154	3.4562e-05	0.00089351	-5.94201	24.7837	36.6678	-2.60891	28.8331	34.0509	-4.27546	26.8084	35.3594	-3.3331	G	A	12	160	6
	X	18903315	CG32541	FBgn0052541	intronic	CG32541-in		0.0807453	4.05012e-06	0.0545812	0.000230606	0.000668683	-5.32779	24.7837	35.4393	-2.04562	28.8331	32.9244	-3.68671	26.8084	34.1818	-3.28217	T	C	13	161	5
	X	18903315	CG42506	FBgn0260232	intronic	CG42506-in		0.0807453	4.05012e-06	0.0545812	0.000230606	0.000668683	-5.32779	24.7837	35.4393	-2.04562	28.8331	32.9244	-3.68671	26.8084	34.1818	-3.28217	T	C	13	161	5
	X	19733623	pico	FBgn0261811	intronic	pico-in		0.110429	3.95487e-06	0.0154109	6.85255e-05	0.00436558	-4.60057	24.4784	33.6795	-2.19051	28.6443	33.0253	-3.39554	26.5613	33.3524	-2.41006	G	C	18	163	9
	X	20477383	RunxA	FBgn0083981	intronic	RunxA-in		0.0481928	0.00034272	1.66728e-06	3.66375e-06	0.463765	-5.22898	24.9682	35.4262	-6.13215	28.5275	40.7918	-5.68056	26.7478	38.109	0.903172	A	G	8	166	12
	X	21905000	l(1)G0196	FBgn0027279	intronic			0.340741	0.0097885	3.69397e-06	6.94509e-05	0.109812	-1.90767	24.3223	28.1376	-2.93584	27.0671	32.9388	-2.42176	25.6947	30.5382	1.02817	G	T	46	135	4
	X	21905005	l(1)G0196	FBgn0027279	intronic			0.344	0.0255293	6.60854e-06	0.000221459	0.071258	-1.72792	24.3404	27.7962	-2.94013	27.4063	33.2866	-2.33402	25.8733	30.5414	1.21221	C	G	43	125	3
	X	21905008	l(1)G0196	FBgn0027279	intronic			0.34375	0.0370671	8.13048e-06	0.000349605	0.0517858	-1.59108	24.3049	27.487	-2.8744	27.3123	33.0611	-2.23274	25.8086	30.2741	1.28332	A	T	44	128	4
	X	22240772	CG42346	FBgn0259677	intergenic		-27716	0.0545455	5.19364e-06	8.38856e-06	4.66975e-07	0.495955	-6.21674	24.8488	37.2822	-5.42579	28.5384	39.39	-5.82126	26.6936	38.3361	-0.790948	C	T	9	165	11
	X	22240772	mir-2491	FBgn0262237	intergenic		5353	0.0545455	5.19364e-06	8.38856e-06	4.66975e-07	0.495955	-6.21674	24.8488	37.2822	-5.42579	28.5384	39.39	-5.82126	26.6936	38.3361	-0.790948	C	T	9	165	11
	X	22240772	fog	FBgn0000719	intronic	fog-in		0.0545455	5.19364e-06	8.38856e-06	4.66975e-07	0.495955	-6.21674	24.8488	37.2822	-5.42579	28.5384	39.39	-5.82126	26.6936	38.3361	-0.790948	C	T	9	165	11
	X	22240773	CG42346	FBgn0259677	intergenic		-27715	0.0545455	5.19364e-06	8.38856e-06	4.66975e-07	0.495955	-6.21674	24.8488	37.2822	-5.42579	28.5384	39.39	-5.82126	26.6936	38.3361	-0.790948	T	A	9	165	12
	X	22240773	mir-2491	FBgn0262237	intergenic		5354	0.0545455	5.19364e-06	8.38856e-06	4.66975e-07	0.495955	-6.21674	24.8488	37.2822	-5.42579	28.5384	39.39	-5.82126	26.6936	38.3361	-0.790948	T	A	9	165	12
	X	22240773	fog	FBgn0000719	intronic	fog-in		0.0545455	5.19364e-06	8.38856e-06	4.66975e-07	0.495955	-6.21674	24.8488	37.2822	-5.42579	28.5384	39.39	-5.82126	26.6936	38.3361	-0.790948	T	A	9	165	12
