# Supplementary material for: Genome-Wide Association Analysis of Oxidative Stress Resistance in Drosophila melanogaster
Source: PLoS One. 2012 Apr 4;7(4):e34745. doi: 10.1371/journal.pone.0034745 (PMC3319608; doi:10.1371/journal.pone.0034745)
Supplement: Table S6 — GWA analysis results for females and males (treatments pooled). (XLS) [file pone.0034745.s006.xls]

## Sheet: top_snps.txt
Analysis	Chromosome	Position	Gene Symbol	FlyBase ID	Site Class	SNP Location In Gene	SNP Location Intergenic	Minor Allele Frequency	SNP P-value (paraquat)	SNP P-value (MSB)	SNP P-value (Pooled)	SNPxTrt P-value (Pooled)	Effect Size (paraquat)	Major Allele Mean (paraquat)	Minor Allele Mean (paraquat)	Effect Size (MSB)	Major Allele Mean (MSB)	Minor Allele Mean (MSB)	SNP Effect Size (Pooled)	Major Allele Mean (Pooled)	Minor Allele Mean (Pooled)	SNPxSex Effect Size (Pooled)	Major Allele Call	Minor Allele Call	Minor Allele Count	Total Count (Major + Minor)	Mean Coverage
Females	2L	1775518	CG17650	FBgn0031365	intergenic		16440	0.458716	0.261371	0.00076779	0.0494474	6.0691e-06	-0.51209	15.0227	16.0468	2.61567	28.1141	22.8827	1.05179	21.5684	19.4648	-3.12776	C	T	50	109	10
	2L	1775518	Gr22e	FBgn0045497	intergenic		-8544	0.458716	0.261371	0.00076779	0.0494474	6.0691e-06	-0.51209	15.0227	16.0468	2.61567	28.1141	22.8827	1.05179	21.5684	19.4648	-3.12776	C	T	50	109	10
	2L	1775532	CG17650	FBgn0031365	intergenic		16454	0.405941	0.362819	0.000353094	0.0316927	3.31138e-06	-0.46097	15.1835	16.1055	2.94101	28.1761	22.2941	1.24002	21.6798	19.1998	-3.40198	A	T	41	101	12
	2L	1775532	Gr22e	FBgn0045497	intergenic		-8530	0.405941	0.362819	0.000353094	0.0316927	3.31138e-06	-0.46097	15.1835	16.1055	2.94101	28.1761	22.2941	1.24002	21.6798	19.1998	-3.40198	A	T	41	101	12
	2L	1955567	erm	FBgn0031375	intergenic		1048	0.0542169	0.656289	2.97173e-05	0.00387058	2.08293e-06	0.36226	15.4969	14.7724	-5.71028	24.885	36.3056	-2.67401	20.191	25.539	6.07254	T	C	9	166	14
	2L	1955567	tRNA:CR31942	FBgn0051942	intergenic		-9859	0.0542169	0.656289	2.97173e-05	0.00387058	2.08293e-06	0.36226	15.4969	14.7724	-5.71028	24.885	36.3056	-2.67401	20.191	25.539	6.07254	T	C	9	166	14
	2L	1955576	erm	FBgn0031375	intergenic		1057	0.0542169	0.656289	2.97173e-05	0.00387058	2.08293e-06	0.36226	15.4969	14.7724	-5.71028	24.885	36.3056	-2.67401	20.191	25.539	6.07254	C	T	9	166	13
	2L	1955576	tRNA:CR31942	FBgn0051942	intergenic		-9850	0.0542169	0.656289	2.97173e-05	0.00387058	2.08293e-06	0.36226	15.4969	14.7724	-5.71028	24.885	36.3056	-2.67401	20.191	25.539	6.07254	C	T	9	166	13
	2L	3301004	CG9663	FBgn0031516	intronic	CG9663-in		0.0421687	0.553799	4.62689e-07	6.52456e-05	7.39369e-07	-0.541743	15.4341	16.5176	-7.67926	24.8528	40.2113	-4.1105	20.1435	28.3645	7.13752	C	T	7	166	13
	2L	3721145	Shaw	FBgn0003386	intronic	Shaw-in		0.15528	6.1593e-06	0.0121341	0.000115685	0.949069	-2.26928	14.7415	19.2801	-2.21543	24.7224	29.1533	-2.24235	19.732	24.2167	-0.053855	A	C	25	161	19
	2L	3895381	capu	FBgn0000256	intronic	capu-in		0.197531	0.00293312	3.55933e-06	1.58332e-06	0.00252662	-1.37171	14.8908	17.6342	-3.65695	24.0168	31.3307	-2.51433	19.4538	24.4824	2.28524	A	G	32	162	8
	2L	4078628	ed	FBgn0000547	intronic	ed-in		0.328947	0.0109668	3.84916e-06	4.89263e-06	0.00101958	-1.04464	14.9091	16.9984	-3.21811	23.5648	30.001	-2.13137	19.2369	23.4997	2.17347	A	G	50	152	8
	2L	4236182	RpL40	FBgn0003941	intergenic		7619	0.0901639	0.269769	1.36834e-07	1.23015e-05	4.01908e-07	-0.818238	15.0585	16.695	-6.81408	24.0119	37.64	-3.81616	19.5352	27.1675	5.99584	T	C	11	122	13
	2L	4236182	CG15425	FBgn0031591	intergenic		-21390	0.0901639	0.269769	1.36834e-07	1.23015e-05	4.01908e-07	-0.818238	15.0585	16.695	-6.81408	24.0119	37.64	-3.81616	19.5352	27.1675	5.99584	T	C	11	122	13
	2L	4748714	CG15630	FBgn0031627	intronic	CG15630-in		0.45283	0.0577897	1.99177e-06	9.3294e-06	0.00018685	-0.708412	14.8127	16.2295	-2.99503	22.7744	28.7644	-1.85172	18.7935	22.497	2.28662	T	C	72	159	15
	2L	4946344	betaggt-I	FBgn0015000	intronic	betaggt-I-in		0.38961	0.000256601	0.000164034	8.92302e-06	0.0804434	1.41266	16.5682	13.7428	2.53775	27.4732	22.3977	1.97521	22.0207	18.0703	-1.12508	G	C	60	154	19
	2L	5870548	CG8965	FBgn0031745	intronic	CG8965-in		0.0469799	0.000158947	9.26705e-05	4.45752e-06	0.0595727	-3.36278	15.1496	21.8751	-6.20492	24.8824	37.2922	-4.78385	20.016	29.5837	2.84215	T	A	7	149	16
	2L	6175374	CG13989	FBgn0031786	intergenic		14292	0.0243902	1.7201e-07	0.0018556	3.58645e-06	0.863968	-6.02946	15.2316	27.2905	-6.36658	25.2589	37.992	-6.19802	20.2452	32.6413	0.337125	C	T	4	164	14
	2L	6175374	CG34380	FBgn0085409	intergenic		-4140	0.0243902	1.7201e-07	0.0018556	3.58645e-06	0.863968	-6.02946	15.2316	27.2905	-6.36658	25.2589	37.992	-6.19802	20.2452	32.6413	0.337125	C	T	4	164	14
	2L	6219354	Ugt37b1	FBgn0026755	intergenic		-5696	0.025641	8.83647e-06	0.0969185	0.00193763	0.400276	-5.12828	15.2303	25.4868	-3.4924	25.2967	32.2815	-4.31034	20.2635	28.8841	-1.63588	A	T	4	156	15
	2L	6219354	CG34380	FBgn0085409	intergenic		9877	0.025641	8.83647e-06	0.0969185	0.00193763	0.400276	-5.12828	15.2303	25.4868	-3.4924	25.2967	32.2815	-4.31034	20.2635	28.8841	-1.63588	A	T	4	156	15
	2L	6372903	slam	FBgn0043854	intronic	slam-in		0.0843373	2.08338e-05	5.96341e-06	1.05169e-07	0.0330371	-2.72812	14.9528	20.409	-5.02009	24.548	34.5882	-3.8741	19.7504	27.4986	2.29198	C	A	14	166	20
	2L	6373273	slam	FBgn0043854	intronic	slam-in		0.138365	0.000116166	0.000288362	9.7214e-06	0.137376	-2.06784	14.8585	18.9942	-3.4027	24.6518	31.4572	-2.73527	19.7552	25.2257	1.33486	C	T	22	159	14
	2L	6382498	CG9507	FBgn0031808	synonymous	CG9507-PA		0.0301205	4.24038e-06	0.00240258	1.78253e-05	0.659898	-4.80395	15.1582	24.7661	-5.57585	25.1567	36.3084	-5.1899	20.1575	30.5373	0.771898	C	T	5	166	16
	2L	6382498	CG42368	FBgn0259714	synonymous	CG42368-in		0.0301205	4.24038e-06	0.00240258	1.78253e-05	0.659898	-4.80395	15.1582	24.7661	-5.57585	25.1567	36.3084	-5.1899	20.1575	30.5373	0.771898	C	T	5	166	16
	2L	6490926	CG31638	FBgn0051638	intergenic		-196	0.152318	0.917718	1.99477e-05	0.0017003	5.99663e-06	0.0555264	15.4841	15.373	-3.85312	24.389	32.0952	-1.8988	19.9365	23.7341	3.90865	T	G	23	151	9
	2L	6490926	CG9548	FBgn0031822	intergenic		98	0.152318	0.917718	1.99477e-05	0.0017003	5.99663e-06	0.0555264	15.4841	15.373	-3.85312	24.389	32.0952	-1.8988	19.9365	23.7341	3.90865	T	G	23	151	9
	2L	6734022	TTLL3B	FBgn0031853	synonymous	TTLL3B-cds		0.0365854	0.00123559	8.45225e-06	1.74353e-06	0.00759053	-3.13536	15.2254	21.4962	-7.3966	25.0072	39.8004	-5.26598	20.1163	30.6483	4.26124	C	A	6	164	13
	2L	6734157	TTLL3B	FBgn0031853	synonymous	TTLL3B-cds		0.0363636	0.00122066	7.87031e-06	1.69139e-06	0.00732943	-3.14861	15.1989	21.4962	-7.41641	24.9676	39.8004	-5.28251	20.0833	30.6483	4.2678	C	T	6	165	13
	2L	6734160	TTLL3B	FBgn0031853	synonymous	TTLL3B-cds		0.0365854	0.00122242	6.33418e-06	1.4088e-06	0.00673169	-3.15606	15.184	21.4962	-7.45755	24.8853	39.8004	-5.3068	20.0347	30.6483	4.30149	C	T	6	164	13
	2L	6832995	sens-2	FBgn0051632	intronic	sens-2-in		0.0424242	6.09537e-06	0.00104733	8.26025e-06	0.475243	-4.02582	15.1497	23.2013	-5.09141	25.1146	35.2975	-4.55861	20.1322	29.2494	1.06559	C	G	7	165	18
	2L	6865773	Nha1	FBgn0031865	intronic	Nha1-in		0.0487805	6.30383e-06	0.0098609	9.59989e-05	0.999447	-3.79045	15.1024	22.6833	-3.79142	24.9477	32.5305	-3.79093	20.0251	27.6069	0.000967605	T	A	8	164	6
	2L	6866036	Nha1	FBgn0031865	intronic	Nha1-in		0.0479042	5.02651e-06	0.0114811	0.000104055	0.955774	-3.79551	15.0923	22.6833	-3.71783	25.0949	32.5305	-3.75667	20.0936	27.6069	-0.0776775	T	G	8	167	18
	2L	6866219	Nha1	FBgn0031865	intronic	Nha1-in		0.0487805	5.47431e-06	0.0130863	0.000126975	0.921641	-3.79829	15.0867	22.6833	-3.66057	25.2094	32.5305	-3.72943	20.1481	27.6069	-0.137726	G	A	8	164	14
	2L	6866826	Nha1	FBgn0031865	intronic	Nha1-in		0.0479042	5.02651e-06	0.0114811	0.000104055	0.955774	-3.79551	15.0923	22.6833	-3.71783	25.0949	32.5305	-3.75667	20.0936	27.6069	-0.0776775	G	T	8	167	16
	2L	6869047	Nha1	FBgn0031865	intronic	Nha1-in		0.0419162	1.32538e-06	0.00374618	1.81588e-05	0.861681	-4.26988	15.098	23.6378	-4.52995	25.0713	34.1312	-4.39991	20.0847	28.8845	0.26007	G	A	7	167	14
	2L	6870147	Nha1	FBgn0031865	UTR	Nha1-u5		0.0490798	7.26741e-06	0.00103765	9.83789e-06	0.444237	-3.76412	15.0578	22.586	-4.83849	25.0261	34.7031	-4.30131	20.0419	28.6445	1.07438	G	T	8	163	19
	2L	6870554	Nha1	FBgn0031865	intergenic		167	0.054878	1.29656e-07	0.00782214	1.76207e-05	0.779259	-4.07987	15.0109	23.1707	-3.70514	25.0446	32.4549	-3.8925	20.0278	27.8128	-0.374734	C	T	9	164	23
	2L	6870554	neuroligin	FBgn0031866	intergenic		-26276	0.054878	1.29656e-07	0.00782214	1.76207e-05	0.779259	-4.07987	15.0109	23.1707	-3.70514	25.0446	32.4549	-3.8925	20.0278	27.8128	-0.374734	C	T	9	164	23
	2L	6871869	Nha1	FBgn0031865	intergenic		1482	0.0545455	2.61392e-07	0.000154704	2.97744e-07	0.382517	-4.03778	15.0182	23.0938	-5.19368	24.9477	35.335	-4.61573	19.9829	29.2144	1.1559	C	T	9	165	16
	2L	6871869	neuroligin	FBgn0031866	intergenic		-24961	0.0545455	2.61392e-07	0.000154704	2.97744e-07	0.382517	-4.03778	15.0182	23.0938	-5.19368	24.9477	35.335	-4.61573	19.9829	29.2144	1.1559	C	T	9	165	16
	2L	6872001	Nha1	FBgn0031865	intergenic		1614	0.060241	1.88714e-06	0.00208852	1.09736e-05	0.692574	-3.56718	15.0182	22.1526	-4.06712	24.9477	33.0819	-3.81715	19.9829	27.6172	0.49994	C	G	10	166	14
	2L	6872001	neuroligin	FBgn0031866	intergenic		-24829	0.060241	1.88714e-06	0.00208852	1.09736e-05	0.692574	-3.56718	15.0182	22.1526	-4.06712	24.9477	33.0819	-3.81715	19.9829	27.6172	0.49994	C	G	10	166	14
	2L	6872808	Nha1	FBgn0031865	intergenic		2421	0.060241	1.88714e-06	0.00208852	1.09736e-05	0.692574	-3.56718	15.0182	22.1526	-4.06712	24.9477	33.0819	-3.81715	19.9829	27.6172	0.49994	G	C	10	166	14
	2L	6872808	neuroligin	FBgn0031866	intergenic		-24022	0.060241	1.88714e-06	0.00208852	1.09736e-05	0.692574	-3.56718	15.0182	22.1526	-4.06712	24.9477	33.0819	-3.81715	19.9829	27.6172	0.49994	G	C	10	166	14
	2L	6873189	Nha1	FBgn0031865	intergenic		2802	0.060241	1.88714e-06	0.00208852	1.09736e-05	0.692574	-3.56718	15.0182	22.1526	-4.06712	24.9477	33.0819	-3.81715	19.9829	27.6172	0.49994	C	T	10	166	15
	2L	6873189	neuroligin	FBgn0031866	intergenic		-23641	0.060241	1.88714e-06	0.00208852	1.09736e-05	0.692574	-3.56718	15.0182	22.1526	-4.06712	24.9477	33.0819	-3.81715	19.9829	27.6172	0.49994	C	T	10	166	15
	2L	6873588	Nha1	FBgn0031865	intergenic		3201	0.060241	1.88714e-06	0.00208852	1.09736e-05	0.692574	-3.56718	15.0182	22.1526	-4.06712	24.9477	33.0819	-3.81715	19.9829	27.6172	0.49994	G	T	10	166	14
	2L	6873588	neuroligin	FBgn0031866	intergenic		-23242	0.060241	1.88714e-06	0.00208852	1.09736e-05	0.692574	-3.56718	15.0182	22.1526	-4.06712	24.9477	33.0819	-3.81715	19.9829	27.6172	0.49994	G	T	10	166	14
	2L	7358351	Wnt6	FBgn0031902	intergenic		5809	0.0240964	4.87346e-06	0.000212542	1.61353e-06	0.241437	-5.2548	15.1441	25.6537	-7.54406	25.0675	40.1557	-6.39943	20.1058	32.9047	2.28925	G	T	4	166	16
	2L	7358351	Wnt10	FBgn0031903	intergenic		-6469	0.0240964	4.87346e-06	0.000212542	1.61353e-06	0.241437	-5.2548	15.1441	25.6537	-7.54406	25.0675	40.1557	-6.39943	20.1058	32.9047	2.28925	G	T	4	166	16
	2L	7514519	Rapgap1	FBgn0085403	intronic	Rapgap1-in		0.030303	6.70085e-07	0.132768	0.00112547	0.183011	-5.13027	15.1288	25.3893	-2.78666	25.2732	30.8466	-3.95847	20.201	28.1179	-2.3436	G	A	5	165	13
	2L	7652294	Slob	FBgn0024290	intronic	Slob-in		0.0304878	7.29737e-08	0.00819526	1.48451e-05	0.69993	-5.51697	15.0719	26.1059	-4.8401	25.1386	34.8188	-5.17853	20.1053	30.4623	-0.676875	C	T	5	164	11
	2L	7808232	cdc14	FBgn0031952	intronic	cdc14-in		0.037037	4.54676e-06	0.00170507	1.24047e-05	0.581954	-4.39156	15.1722	23.9553	-5.27932	25.1595	35.7181	-4.83544	20.1658	29.8367	0.887764	G	T	6	162	18
	2L	7915990	Snoo	FBgn0085450	intronic	Snoo-in		0.0722892	8.00238e-06	0.0226407	0.0002643	0.795913	-3.08285	15.0225	21.1882	-2.78251	25.0828	30.6478	-2.93268	20.0526	25.918	-0.300341	G	A	12	166	14
	2L	7916455	Snoo	FBgn0085450	intronic	Snoo-in		0.237805	9.58566e-05	0.000147976	4.02714e-06	0.112402	-1.64414	14.5744	17.8627	-2.77177	23.9664	29.5099	-2.20795	19.2704	23.6863	1.12763	T	A	39	164	14
	2L	7916476	Snoo	FBgn0085450	intronic	Snoo-in		0.234568	0.000104118	0.000190849	5.2212e-06	0.126771	-1.66249	14.5866	17.9116	-2.76387	24.022	29.5497	-2.21318	19.3043	23.7306	1.10139	A	T	38	162	13
	2L	7916485	Snoo	FBgn0085450	intronic	Snoo-in		0.288591	0.00246546	1.36189e-05	3.07487e-06	0.0100411	-1.30968	14.5922	17.2115	-3.14409	23.6452	29.9334	-2.22688	19.1187	23.5725	1.83441	T	A	43	149	13
	2L	8283163	Btk29A	FBgn0003502	intronic	Btk29A-in		0.10303	3.83408e-06	0.0405349	0.000402018	0.560419	-2.71649	14.9461	20.379	-2.13766	25.1032	29.3785	-2.42707	20.0246	24.8788	-0.57883	G	T	17	165	14
	2L	8418259	Akap200	FBgn0027932	intronic	Akap200-in		0.0432099	0.0593417	0.00172235	0.130849	5.10608e-06	1.71837	15.6945	12.2578	-4.90423	25.0876	34.896	-1.59293	20.391	23.5769	6.6226	G	A	7	162	16
	2L	8420438	Akap200	FBgn0027932	intronic	Akap200-in		0.0429448	0.0611316	0.001627	0.126478	4.6619e-06	1.70491	15.6676	12.2578	-4.92933	25.0374	34.896	-1.61221	20.3525	23.5769	6.63424	G	A	7	163	15
	2L	8422206	Akap200	FBgn0027932	intronic	Akap200-in		0.0432099	0.0593417	0.00172235	0.130849	5.10608e-06	1.71837	15.6945	12.2578	-4.90423	25.0876	34.896	-1.59293	20.391	23.5769	6.6226	C	T	7	162	18
	2L	8424709	Akap200	FBgn0027932	intronic	Akap200-in		0.0490798	0.511791	0.000122516	0.0101559	6.699e-06	0.562167	15.591	14.4667	-5.60957	25.0271	36.2462	-2.5237	20.3091	25.3565	6.17174	C	T	8	163	18
	2L	8431541	grk	FBgn0001137	UTR	grk-u3		0.0368098	0.576806	3.08873e-06	0.00139255	9.2213e-08	0.552459	15.5527	14.4478	-7.73877	25.0016	40.4791	-3.59315	20.2772	27.4635	8.29123	C	A	6	163	20
	2L	8434554	D12	FBgn0027490	nonsense	D12-PA		0.0308642	0.42267	2.10942e-05	0.00541685	3.83406e-07	0.868789	15.5757	13.8381	-7.72989	25.0278	40.4876	-3.43055	20.3017	27.1628	8.59868	A	G	5	162	19
	2L	8439494	Chrac-14	FBgn0043002	missense	Chrac-14-u3		0.0490798	0.320891	4.52772e-05	0.00981338	5.76529e-07	0.855593	15.596	13.8848	-5.94398	24.9879	36.8758	-2.54419	20.2919	25.3803	6.79957	G	C	8	163	25
	2L	8439494	mus201	FBgn0002887	missense	mus201:2		0.0490798	0.320891	4.52772e-05	0.00981338	5.76529e-07	0.855593	15.596	13.8848	-5.94398	24.9879	36.8758	-2.54419	20.2919	25.3803	6.79957	G	C	8	163	25
	2L	8447228	U26	FBgn0027780	synonymous	U26:2		0.0240964	0.754865	1.06307e-05	0.000663571	7.95311e-06	-0.374559	15.4618	16.2109	-8.87147	25.0729	42.8159	-4.62302	20.2673	29.5134	8.49691	G	T	4	166	9
	2L	9223714	tai	FBgn0041092	intronic	tai-in		0.36	0.927572	5.73867e-06	0.00053109	5.73412e-06	0.0379358	15.077	15.0011	-3.20906	22.2867	28.7048	-1.58556	18.6819	21.853	3.247	A	C	36	100	4
	2L	9457053	numb	FBgn0002973	intronic	numb-in		0.0666667	6.37195e-06	0.0186126	0.00019437	0.851391	-3.22067	15.0935	21.5349	-2.99328	25.115	31.1016	-3.10697	20.1043	26.3182	-0.227393	G	A	11	165	20
	2L	9457053	Gdi	FBgn0004868	intergenic		-34865	0.0666667	6.37195e-06	0.0186126	0.00019437	0.851391	-3.22067	15.0935	21.5349	-2.99328	25.115	31.1016	-3.10697	20.1043	26.3182	-0.227393	G	A	11	165	20
	2L	9457053	CG33723	FBgn0053723	intergenic		16313	0.0666667	6.37195e-06	0.0186126	0.00019437	0.851391	-3.22067	15.0935	21.5349	-2.99328	25.115	31.1016	-3.10697	20.1043	26.3182	-0.227393	G	A	11	165	20
	2L	9825107	nAcRalpha-30D	FBgn0032151	intronic	nAcRalpha-30D-in		0.267176	0.0237721	0.00337797	0.21896	2.12691e-06	1.05031	16.1394	14.0388	-2.43689	24.3681	29.2419	-0.693292	20.2538	21.6403	3.4872	A	C	35	131	10
	2L	10188836	Sur	FBgn0028675	missense	Sur:10		0.151899	7.93917e-06	0.279884	0.0066595	0.133907	-2.25469	14.8538	19.3632	-0.97705	25.1409	27.095	-1.61587	19.9974	23.2291	-1.27764	G	A	24	158	13
	2L	10573138	CG6138	FBgn0032268	intergenic		5126	0.0405405	2.44815e-05	1.36037e-05	2.35564e-07	0.0552733	-4.17363	15.3318	23.6791	-7.29732	25.2573	39.852	-5.73548	20.2946	31.7655	3.12369	A	T	6	148	19
	2L	10573138	w-cup	FBgn0032269	intergenic		-2722	0.0405405	2.44815e-05	1.36037e-05	2.35564e-07	0.0552733	-4.17363	15.3318	23.6791	-7.29732	25.2573	39.852	-5.73548	20.2946	31.7655	3.12369	A	T	6	148	19
	2L	10573138	Trim9	FBgn0051721	intronic	Trim9-in		0.0405405	2.44815e-05	1.36037e-05	2.35564e-07	0.0552733	-4.17363	15.3318	23.6791	-7.29732	25.2573	39.852	-5.73548	20.2946	31.7655	3.12369	A	T	6	148	19
	2L	11332605	Osi21	FBgn0032359	intergenic		47002	0.0858896	9.34309e-06	0.052781	0.000749711	0.521485	-2.84543	14.9557	20.6466	-2.16758	24.7904	29.1256	-2.5065	19.8731	24.8861	-0.677851	C	T	14	163	9
	2L	11332605	CG14926	FBgn0032360	intergenic		-9708	0.0858896	9.34309e-06	0.052781	0.000749711	0.521485	-2.84543	14.9557	20.6466	-2.16758	24.7904	29.1256	-2.5065	19.8731	24.8861	-0.677851	C	T	14	163	9
	2L	11497982	CG6488	FBgn0032361	intronic	CG6488-in		0.461538	0.134639	5.55779e-06	5.5272e-05	0.000114761	0.580332	16.0122	14.8516	2.95359	28.2903	22.3831	1.76696	22.1513	18.6173	-2.37326	A	G	72	156	18
	2L	11498026	CG6488	FBgn0032361	synonymous	CG6488:3		0.484076	0.204326	7.81936e-07	2.49293e-05	1.10397e-05	0.488846	15.953	14.9753	3.14193	28.7044	22.4205	1.81539	22.3287	18.6979	-2.65309	G	A	76	157	17
	2L	11498068	CG6488	FBgn0032361	missense	CG6488:3		0.45283	0.320975	1.78012e-06	6.91194e-05	1.0234e-05	-0.380937	15.1165	15.8784	-3.0558	22.8381	28.9497	-1.71837	18.9773	22.414	2.67487	T	C	72	159	19
	2L	12326958	CG31759	FBgn0051759	intergenic		116848	0.0240964	1.12371e-06	0.0929132	0.000819602	0.26995	-5.64142	15.2016	26.4844	-3.48046	25.2971	32.258	-4.56094	20.2493	29.3712	-2.16096	C	T	4	166	17
	2L	12326958	CG31862	FBgn0051862	intergenic		-11912	0.0240964	1.12371e-06	0.0929132	0.000819602	0.26995	-5.64142	15.2016	26.4844	-3.48046	25.2971	32.258	-4.56094	20.2493	29.3712	-2.16096	C	T	4	166	17
	2L	12568355	nub	FBgn0085424	intergenic		-19516	0.219178	0.00317117	2.60984e-05	9.34637e-06	0.00787826	-1.39823	15.1004	17.8969	-3.45751	23.9291	30.8442	-2.42787	19.5148	24.3705	2.05928	C	A	32	146	8
	2L	12568355	CR42746	FBgn0261709	intergenic		24012	0.219178	0.00317117	2.60984e-05	9.34637e-06	0.00787826	-1.39823	15.1004	17.8969	-3.45751	23.9291	30.8442	-2.42787	19.5148	24.3705	2.05928	C	A	32	146	8
	2L	12715486	CG5792	FBgn0032455	synonymous	CG5792:5		0.0239521	9.65738e-07	0.00269152	1.11709e-05	0.807277	-5.6636	15.1846	26.5118	-6.14081	25.1569	37.4385	-5.9022	20.1708	31.9752	0.477206	A	G	4	167	15
	2L	12717305	CG5792	FBgn0032455	synonymous	CG5792:6		0.05	2.98171e-06	0.0659421	0.00072445	0.489291	-4.42615	15.1091	23.9614	-3.25087	25.8908	32.3925	-3.83851	20.5	28.177	-1.17528	T	G	6	120	18
	2L	12754770	MRP	FBgn0032456	intergenic		9961	0.0551724	5.34572e-06	0.00651833	6.55229e-05	0.84756	-3.72065	15.0706	22.5119	-3.98581	25.0858	33.0574	-3.85323	20.0782	27.7846	0.265158	T	C	8	145	17
	2L	12754770	CG15483	FBgn0032457	intergenic		-5576	0.0551724	5.34572e-06	0.00651833	6.55229e-05	0.84756	-3.72065	15.0706	22.5119	-3.98581	25.0858	33.0574	-3.85323	20.0782	27.7846	0.265158	T	C	8	145	17
	2L	13416918	CG16956	FBgn0032523	intergenic		2402	0.168919	3.49245e-05	0.000466205	9.82913e-06	0.233463	-2.09808	14.7058	18.902	-3.09274	24.2939	30.4794	-2.59541	19.4999	24.6907	0.994655	C	T	25	148	9
	2L	13416918	Tehao	FBgn0026760	intergenic		-18719	0.168919	3.49245e-05	0.000466205	9.82913e-06	0.233463	-2.09808	14.7058	18.902	-3.09274	24.2939	30.4794	-2.59541	19.4999	24.6907	0.994655	C	T	25	148	9
	2L	13416940	CG16956	FBgn0032523	intergenic		2424	0.167785	2.95377e-05	0.000340598	7.08336e-06	0.207727	-2.11479	14.6724	18.902	-3.16075	24.1579	30.4794	-2.63777	19.4152	24.6907	1.04596	T	A	25	149	9
	2L	13416940	Tehao	FBgn0026760	intergenic		-18697	0.167785	2.95377e-05	0.000340598	7.08336e-06	0.207727	-2.11479	14.6724	18.902	-3.16075	24.1579	30.4794	-2.63777	19.4152	24.6907	1.04596	T	A	25	149	9
	2L	13416950	CG16956	FBgn0032523	intergenic		2434	0.168919	3.30733e-05	0.000381707	8.22883e-06	0.214565	-2.10938	14.6832	18.902	-3.14343	24.1925	30.4794	-2.6264	19.4379	24.6907	1.03405	T	A	25	148	7
	2L	13416950	Tehao	FBgn0026760	intergenic		-18687	0.168919	3.30733e-05	0.000381707	8.22883e-06	0.214565	-2.10938	14.6832	18.902	-3.14343	24.1925	30.4794	-2.6264	19.4379	24.6907	1.03405	T	A	25	148	7
	2L	13416953	CG16956	FBgn0032523	intergenic		2437	0.17931	1.00374e-05	0.000130558	2.5066e-06	0.157123	-2.21253	14.647	19.0721	-3.33956	24.2115	30.8906	-2.77605	19.4293	24.9814	1.12703	T	A	26	145	7
	2L	13416953	Tehao	FBgn0026760	intergenic		-18684	0.17931	1.00374e-05	0.000130558	2.5066e-06	0.157123	-2.21253	14.647	19.0721	-3.33956	24.2115	30.8906	-2.77605	19.4293	24.9814	1.12703	T	A	26	145	7
	2L	13416964	CG16956	FBgn0032523	intergenic		2448	0.1875	2.11309e-05	0.000137668	3.17457e-06	0.143671	-2.1087	14.7411	18.9585	-3.2687	24.2461	30.7835	-2.6887	19.4936	24.871	1.16	C	G	27	144	5
	2L	13416964	Tehao	FBgn0026760	intergenic		-18673	0.1875	2.11309e-05	0.000137668	3.17457e-06	0.143671	-2.1087	14.7411	18.9585	-3.2687	24.2461	30.7835	-2.6887	19.4936	24.871	1.16	C	G	27	144	5
	2L	13417087	CG16956	FBgn0032523	intergenic		2571	0.169935	4.53549e-05	0.000137874	3.18558e-06	0.139349	-2.05776	14.672	18.7875	-3.26969	24.2659	30.8053	-2.66373	19.4689	24.7964	1.21193	T	G	26	153	5
	2L	13417087	Tehao	FBgn0026760	intergenic		-18550	0.169935	4.53549e-05	0.000137874	3.18558e-06	0.139349	-2.05776	14.672	18.7875	-3.26969	24.2659	30.8053	-2.66373	19.4689	24.7964	1.21193	T	G	26	153	5
	2L	13893745	Smg5	FBgn0019890	intergenic		-5608	0.0914634	0.0309877	1.75652e-06	5.45429e-06	0.000285615	-1.37163	15.1307	17.874	-5.11319	24.4192	34.6456	-3.24241	19.7749	26.2598	3.74156	C	T	15	164	17
	2L	13893745	cenG1A	FBgn0028509	intronic	cenG1A-in		0.0914634	0.0309877	1.75652e-06	5.45429e-06	0.000285615	-1.37163	15.1307	17.874	-5.11319	24.4192	34.6456	-3.24241	19.7749	26.2598	3.74156	C	T	15	164	17
	2L	13893745	CG7968	FBgn0028532	intergenic		43418	0.0914634	0.0309877	1.75652e-06	5.45429e-06	0.000285615	-1.37163	15.1307	17.874	-5.11319	24.4192	34.6456	-3.24241	19.7749	26.2598	3.74156	C	T	15	164	17
	2L	14976704	mol	FBgn0028528	missense	mol:2		0.264516	2.90576e-06	0.100833	0.00127263	0.343152	-1.92862	14.3153	18.1725	-1.24446	24.7669	27.2558	-1.58654	19.5411	22.7141	-0.684168	A	G	41	155	13
	2L	15082801	CG15270	FBgn0028879	intronic	CG15270-in		0.0242424	2.43813e-06	0.00190759	1.16118e-05	0.646414	-5.47333	15.1798	26.1265	-6.37012	25.197	37.9372	-5.92173	20.1884	32.0318	0.89679	G	T	4	165	10
	2L	16062116	beat-Ia	FBgn0013433	intronic	beat-Ia-in		0.0246914	0.000349408	4.80189e-06	4.71262e-07	0.010857	-4.21068	15.2183	23.6396	-9.1297	24.9261	43.1855	-6.67019	20.0722	33.4125	4.91902	C	T	4	162	14
	2L	16065051	beat-Ia	FBgn0013433	intronic	beat-Ia-in		0.0512821	2.66143e-05	1.33559e-07	4.74651e-09	0.00333466	-3.52504	15.1968	22.2469	-7.64397	24.901	40.1889	-5.5845	20.0489	31.2179	4.11893	A	G	8	156	6
	2L	16066891	beat-Ia	FBgn0013433	intronic	beat-Ia-in		0.0555556	0.00250242	2.50118e-05	7.09047e-06	0.00940561	-2.41618	15.2265	20.0589	-5.83845	24.8175	36.4944	-4.12732	20.022	28.2766	3.42227	G	A	9	162	13
	2L	16066900	beat-Ia	FBgn0013433	intronic	beat-Ia-in		0.0555556	0.00250242	2.50118e-05	7.09047e-06	0.00940561	-2.41618	15.2265	20.0589	-5.83845	24.8175	36.4944	-4.12732	20.022	28.2766	3.42227	A	G	9	162	12
	2L	16083775	beat-Ia	FBgn0013433	intergenic		2087	0.0368098	0.00517109	1.40734e-05	7.42339e-06	0.00461001	-2.73892	15.2368	20.7146	-7.23058	24.8864	39.3476	-4.98475	20.0616	30.0311	4.49166	C	A	6	163	14
	2L	16083775	CG4891	FBgn0028520	intergenic		-11234	0.0368098	0.00517109	1.40734e-05	7.42339e-06	0.00461001	-2.73892	15.2368	20.7146	-7.23058	24.8864	39.3476	-4.98475	20.0616	30.0311	4.49166	C	A	6	163	14
	2L	16434675	Idgf1	FBgn0020416	intergenic		-10605	0.0580645	2.16859e-06	0.00114125	7.06096e-06	0.542556	-3.72902	14.9834	22.4414	-4.53158	24.8696	33.9327	-4.1303	19.9265	28.1871	0.802567	G	A	9	155	12
	2L	16434675	CG5888	FBgn0028523	intronic	CG5888-in		0.0580645	2.16859e-06	0.00114125	7.06096e-06	0.542556	-3.72902	14.9834	22.4414	-4.53158	24.8696	33.9327	-4.1303	19.9265	28.1871	0.802567	G	A	9	155	12
	2L	16434675	snoRNA:Me28S-A2958	FBgn0086037	intergenic		16791	0.0580645	2.16859e-06	0.00114125	7.06096e-06	0.542556	-3.72902	14.9834	22.4414	-4.53158	24.8696	33.9327	-4.1303	19.9265	28.1871	0.802567	G	A	9	155	12
	2L	16842942	CG13284	FBgn0032614	intergenic		-250	0.0242424	4.18516e-06	0.0685228	0.000790543	0.417602	-5.3156	15.125	25.7562	-3.73457	25.2098	32.679	-4.52509	20.1674	29.2176	-1.58104	C	T	4	165	14
	2L	16842942	pncr003:2L	FBgn0047133	intergenic		1055	0.0242424	4.18516e-06	0.0685228	0.000790543	0.417602	-5.3156	15.125	25.7562	-3.73457	25.2098	32.679	-4.52509	20.1674	29.2176	-1.58104	C	T	4	165	14
	2L	17233438	beat-IIIc	FBgn0032629	intronic	beat-IIIc-in		0.181818	0.102646	0.000351456	0.0436617	1.77854e-06	0.772526	15.7045	14.1595	-3.0284	24.3761	30.4329	-1.12794	20.0403	22.2962	3.80093	T	A	28	154	8
	2L	17233485	beat-IIIc	FBgn0032629	intronic	beat-IIIc-in		0.202797	0.657165	1.71651e-05	0.00228022	9.97563e-07	0.207469	15.541	15.1261	-3.59105	23.8046	30.9867	-1.69179	19.6728	23.0564	3.79851	G	C	29	143	5
	2L	17233491	beat-IIIc	FBgn0032629	intronic	beat-IIIc-in		0.201439	0.522002	0.000130319	0.00924544	6.81837e-06	0.304941	15.681	15.0712	-3.22697	23.987	30.4409	-1.46101	19.834	22.7561	3.53191	T	A	28	139	6
	2L	17233519	beat-IIIc	FBgn0032629	intronic	beat-IIIc-in		0.212329	0.388646	4.77991e-05	0.00643819	1.94097e-06	0.38898	15.5618	14.7838	-3.24221	23.7481	30.2325	-1.42662	19.6549	22.5081	3.63119	T	A	31	146	7
	2L	17955263	btv	FBgn0023096	intergenic		-7472	0.0308642	8.51513e-06	0.0946965	0.00151967	0.39402	-4.63666	15.1281	24.4014	-3.12115	25.1596	31.4019	-3.8789	20.1439	27.9017	-1.5155	C	G	5	162	8
	2L	17955263	CG42830	FBgn0262017	intergenic		142659	0.0308642	8.51513e-06	0.0946965	0.00151967	0.39402	-4.63666	15.1281	24.4014	-3.12115	25.1596	31.4019	-3.8789	20.1439	27.9017	-1.5155	C	G	5	162	8
	2L	18108634	CG5755	FBgn0032664	intergenic		10568	0.0363636	1.43376e-06	0.818532	0.0642542	0.00172174	-4.59873	15.1592	24.3566	0.393363	25.496	24.7093	-2.10268	20.3276	24.5329	-4.99209	C	T	6	165	18
	2L	18108634	CG15152	FBgn0032665	intergenic		-5913	0.0363636	1.43376e-06	0.818532	0.0642542	0.00172174	-4.59873	15.1592	24.3566	0.393363	25.496	24.7093	-2.10268	20.3276	24.5329	-4.99209	C	T	6	165	18
	2R	735172	CG14464	FBgn0033000	intergenic		17732	0.027972	1.40402e-07	0.0555753	0.000201028	0.306293	-6.00535	15.2158	27.2265	-3.96277	25.0273	32.9528	-4.98406	20.1215	30.0896	-2.04258	C	A	4	143	4
	2R	735172	Ir41a	FBgn0040849	intergenic		-102000	0.027972	1.40402e-07	0.0555753	0.000201028	0.306293	-6.00535	15.2158	27.2265	-3.96277	25.0273	32.9528	-4.98406	20.1215	30.0896	-2.04258	C	A	4	143	4
	2R	4464053	CG42326	FBgn0259226	missense	CG42326:8		0.0987654	7.69189e-06	0.230254	0.00495906	0.173553	-2.68191	14.8649	20.2287	-1.29314	25.2202	27.8065	-1.98752	20.0426	24.0176	-1.38877	A	G	16	162	12
	2R	5429830	CG1888	FBgn0033421	intergenic		-2847	0.0264901	0.000741288	6.7938e-06	1.37076e-06	0.00670043	-4.0001	15.3055	23.3057	-9.22676	24.8838	43.3373	-6.61343	20.0947	33.3215	5.22666	C	T	4	151	15
	2R	5429830	brp	FBgn0259246	intergenic		4850	0.0264901	0.000741288	6.7938e-06	1.37076e-06	0.00670043	-4.0001	15.3055	23.3057	-9.22676	24.8838	43.3373	-6.61343	20.0947	33.3215	5.22666	C	T	4	151	15
	2R	5809591	Mef2	FBgn0011656	intronic	Mef2-in		0.161491	6.05409e-06	0.0281964	0.000313024	0.732262	-2.2147	14.7188	19.1482	-1.92808	24.7796	28.6357	-2.07139	19.7492	23.8919	-0.286627	C	T	26	161	18
	2R	5814960	Mef2	FBgn0011656	intronic	Mef2-in		0.0460526	1.88014e-06	0.0224165	0.000179369	0.681743	-4.21586	15.1235	23.5552	-3.60788	25.1184	32.3342	-3.91187	20.121	27.9447	-0.607985	C	T	7	152	4
	2R	5815246	Mef2	FBgn0011656	intronic	Mef2-in		0.0625	1.05126e-06	0.114386	0.00133111	0.258389	-3.54198	14.8674	21.9514	-2.12788	25.1676	29.4233	-2.83493	20.0175	25.6873	-1.41411	A	G	10	160	10
	2R	7528837	CG9005	FBgn0033638	intergenic		8762	0.027972	0.00187253	4.9071e-06	2.03003e-06	0.00362436	-3.71076	15.2587	22.6802	-9.21452	24.9275	43.3565	-6.46264	20.0931	33.0184	5.50376	A	T	4	143	5
	2R	7528837	CG9003	FBgn0033639	intergenic		-935	0.027972	0.00187253	4.9071e-06	2.03003e-06	0.00362436	-3.71076	15.2587	22.6802	-9.21452	24.9275	43.3565	-6.46264	20.0931	33.0184	5.50376	A	T	4	143	5
	2R	7868822	CG33145	FBgn0053145	missense	CG33145-PB		0.193939	0.860959	4.5917e-05	0.00300206	9.65823e-06	0.0806247	15.4152	15.254	-3.2082	24.1362	30.5526	-1.56379	19.7757	22.9033	3.28882	A	G	32	165	15
	2R	9253612	CG17048	FBgn0033828	intergenic		11639	0.0828025	1.48684e-06	0.000230564	1.57119e-06	0.273847	-3.08067	14.9222	21.0836	-4.25682	24.5023	33.016	-3.66874	19.7123	27.0498	1.17615	C	T	13	157	9
	2R	9253612	CG10814	FBgn0033830	intergenic		-9864	0.0828025	1.48684e-06	0.000230564	1.57119e-06	0.273847	-3.08067	14.9222	21.0836	-4.25682	24.5023	33.016	-3.66874	19.7123	27.0498	1.17615	C	T	13	157	9
	2R	9253631	CG17048	FBgn0033828	intergenic		11658	0.0869565	1.06097e-05	0.000147982	1.53949e-06	0.168606	-2.7915	14.9871	20.5701	-4.29298	24.6664	33.2524	-3.54224	19.8267	26.9112	1.50148	T	G	14	161	12
	2R	9253631	CG10814	FBgn0033830	intergenic		-9845	0.0869565	1.06097e-05	0.000147982	1.53949e-06	0.168606	-2.7915	14.9871	20.5701	-4.29298	24.6664	33.2524	-3.54224	19.8267	26.9112	1.50148	T	G	14	161	12
	2R	9461625	CG42808	FBgn0261990	missense	CG42808-PA		0.394904	0.195708	1.61351e-06	2.93311e-05	3.0078e-05	0.496431	15.789	14.7962	3.10047	27.8292	21.6283	1.79845	21.8091	18.2122	-2.60404	A	G	62	157	22
	2R	9461631	CG42808	FBgn0261990	synonymous	CG42808-PA		0.382166	0.297581	4.69519e-07	2.26227e-05	4.5546e-06	0.402431	15.7045	14.8997	3.26399	27.8752	21.3472	1.83321	21.7899	18.1235	-2.86156	T	G	60	157	23
	2R	9461643	CG42808	FBgn0261990	missense	CG42808-PA		0.354839	0.317708	2.59016e-07	1.73832e-05	2.05593e-06	0.394644	15.7307	14.9414	3.41821	27.8201	20.9837	1.90642	21.7754	17.9625	-3.02356	T	C	55	155	22
	2R	11080868	CG8090	FBgn0033995	intergenic		-5702	0.162338	0.000144503	3.88694e-05	2.37e-06	0.0415171	-1.91794	14.819	18.6549	-3.58233	24.3619	31.5266	-2.75013	19.5905	25.0907	1.66438	A	C	25	154	6
	2R	11080868	Sfp51E	FBgn0259966	intergenic		135	0.162338	0.000144503	3.88694e-05	2.37e-06	0.0415171	-1.91794	14.819	18.6549	-3.58233	24.3619	31.5266	-2.75013	19.5905	25.0907	1.66438	A	C	25	154	6
	2R	11081004	CG8090	FBgn0033995	intergenic		-5566	0.407143	0.00221561	8.20873e-06	3.24815e-06	0.003516	-1.15763	14.5027	16.8179	-2.9757	23.1722	29.1236	-2.06666	18.8374	22.9708	1.81807	A	G	57	140	5
	2R	11081004	Sfp51E	FBgn0259966	intergenic		271	0.407143	0.00221561	8.20873e-06	3.24815e-06	0.003516	-1.15763	14.5027	16.8179	-2.9757	23.1722	29.1236	-2.06666	18.8374	22.9708	1.81807	A	G	57	140	5
	2R	11081008	CG8090	FBgn0033995	intergenic		-5562	0.395683	0.00117244	3.0623e-06	9.71756e-07	0.00251513	-1.22523	14.4941	16.9446	-3.11217	23.2541	29.4784	-2.1687	18.8741	23.2115	1.88694	A	G	55	139	4
	2R	11081008	Sfp51E	FBgn0259966	intergenic		275	0.395683	0.00117244	3.0623e-06	9.71756e-07	0.00251513	-1.22523	14.4941	16.9446	-3.11217	23.2541	29.4784	-2.1687	18.8741	23.2115	1.88694	A	G	55	139	4
	2R	11081010	CG8090	FBgn0033995	intergenic		-5560	0.408451	0.00165044	1.3273e-05	3.80771e-06	0.00595025	-1.17456	14.4941	16.8432	-2.87467	23.2541	29.0034	-2.02461	18.8741	22.9233	1.70012	T	A	58	142	5
	2R	11081010	Sfp51E	FBgn0259966	intergenic		277	0.408451	0.00165044	1.3273e-05	3.80771e-06	0.00595025	-1.17456	14.4941	16.8432	-2.87467	23.2541	29.0034	-2.02461	18.8741	22.9233	1.70012	T	A	58	142	5
	2R	11256183	Pms2	FBgn0011660	synonymous	Pms2:7		0.0545455	0.568658	8.97731e-06	0.000403359	1.34491e-05	-0.464044	15.3919	16.32	-6.05503	24.8857	36.9957	-3.25954	20.1388	26.6579	5.59099	G	T	9	165	18
	2R	11256263	Pms2	FBgn0011660	intronic	Pms2-in		0.0542169	0.562489	8.32452e-06	0.000376241	1.23628e-05	-0.470186	15.3796	16.32	-6.08478	24.8262	36.9957	-3.27748	20.1029	26.6579	5.61459	A	G	9	166	16
	2R	11256522	Pms2	FBgn0011660	synonymous	Pms2:6		0.0542169	0.562489	8.32452e-06	0.000376241	1.23628e-05	-0.470186	15.3796	16.32	-6.08478	24.8262	36.9957	-3.27748	20.1029	26.6579	5.61459	A	T	9	166	24
	2R	11261818	Pms2	FBgn0011660	intergenic		2797	0.0493827	0.400208	9.17327e-06	0.000281245	2.5656e-05	-0.725735	15.4078	16.8593	-6.36745	24.7697	37.5046	-3.54659	20.0888	27.182	5.64171	T	A	8	162	13
	2R	11261818	CG43105	FBgn0262565	intergenic		-310	0.0493827	0.400208	9.17327e-06	0.000281245	2.5656e-05	-0.725735	15.4078	16.8593	-6.36745	24.7697	37.5046	-3.54659	20.0888	27.182	5.64171	T	A	8	162	13
	2R	11265027	dup	FBgn0000996	missense	dup-PA		0.0503145	0.345284	8.61221e-06	0.000198818	4.05976e-05	-0.814907	15.3937	17.0235	-6.44316	24.702	37.5883	-3.62904	20.0478	27.3059	5.62826	C	T	8	159	21
	2R	11267646	dup	FBgn0000996	synonymous	dup:2		0.411765	0.180288	6.93156e-06	8.68133e-05	0.000114266	0.529889	15.9166	14.8568	2.92185	27.8882	22.0445	1.72587	21.9024	18.4506	-2.39196	C	T	63	153	8
	2R	11364415	CG8180	FBgn0034021	intronic	CG8180-in		0.0424242	8.86872e-06	0.00321197	3.15802e-05	0.704679	-3.96786	15.113	23.0487	-4.52278	24.916	33.9615	-4.24532	20.0145	28.5051	0.554914	G	T	7	165	13
	2R	11435535	CG8192	FBgn0034030	intronic	CG8192-in		0.0320513	0.744541	4.39129e-06	0.00040964	1.7029e-06	-0.347368	15.5047	16.1995	-8.41746	24.9367	41.7716	-4.38241	20.2207	28.9855	8.07009	G	T	5	156	18
	2R	11437505	CG8192	FBgn0034030	intergenic		20	0.0318471	0.734261	4.0188e-06	0.000385615	1.58612e-06	-0.361681	15.4761	16.1995	-8.42892	24.9137	41.7716	-4.3953	20.1949	28.9855	8.06724	A	T	5	157	14
	2R	11437505	CG12963	FBgn0034031	intergenic		-5798	0.0318471	0.734261	4.0188e-06	0.000385615	1.58612e-06	-0.361681	15.4761	16.1995	-8.42892	24.9137	41.7716	-4.3953	20.1949	28.9855	8.06724	A	T	5	157	14
	2R	11440304	CG8192	FBgn0034030	intergenic		2819	0.236025	0.106197	9.40091e-07	1.17838e-05	4.29545e-05	-0.711175	15.0736	16.496	-3.59547	23.6543	30.8453	-2.15332	19.364	23.6706	2.8843	A	G	38	161	19
	2R	11440304	CG12963	FBgn0034031	intergenic		-2999	0.236025	0.106197	9.40091e-07	1.17838e-05	4.29545e-05	-0.711175	15.0736	16.496	-3.59547	23.6543	30.8453	-2.15332	19.364	23.6706	2.8843	A	G	38	161	19
	2R	11850097	Strn-Mlck	FBgn0013988	missense	Strn-Mlck:30		0.329193	0.893004	6.62342e-06	0.000615449	3.88951e-06	-0.0526987	15.3352	15.4406	-2.96075	23.5409	29.4624	-1.50672	19.438	22.4515	2.90805	G	A	53	161	22
	2R	11850097	CG8366	FBgn0034054	intergenic		5954	0.329193	0.893004	6.62342e-06	0.000615449	3.88951e-06	-0.0526987	15.3352	15.4406	-2.96075	23.5409	29.4624	-1.50672	19.438	22.4515	2.90805	G	A	53	161	22
	2R	11850097	CG15699	FBgn0034056	intergenic		-24974	0.329193	0.893004	6.62342e-06	0.000615449	3.88951e-06	-0.0526987	15.3352	15.4406	-2.96075	23.5409	29.4624	-1.50672	19.438	22.4515	2.90805	G	A	53	161	22
	2R	13152781	mbl	FBgn0053197	intergenic		-277	0.45122	0.0728413	9.73884e-06	3.97056e-05	0.000472355	0.663268	15.9909	14.6644	2.75281	27.8602	22.3546	1.70804	21.9256	18.5095	-2.08954	T	A	74	164	14
	2R	13152781	CG43108	FBgn0262568	intergenic		7390	0.45122	0.0728413	9.73884e-06	3.97056e-05	0.000472355	0.663268	15.9909	14.6644	2.75281	27.8602	22.3546	1.70804	21.9256	18.5095	-2.08954	T	A	74	164	14
	2R	13152825	mbl	FBgn0053197	intergenic		-233	0.45679	0.0547707	9.26332e-06	2.95212e-05	0.000597089	0.714504	16.0934	14.6644	2.78725	27.9291	22.3546	1.75088	22.0112	18.5095	-2.07274	C	A	74	162	13
	2R	13152825	CG43108	FBgn0262568	intergenic		7434	0.45679	0.0547707	9.26332e-06	2.95212e-05	0.000597089	0.714504	16.0934	14.6644	2.78725	27.9291	22.3546	1.75088	22.0112	18.5095	-2.07274	C	A	74	162	13
	2R	13508719	rhi	FBgn0004400	intergenic		-7275	0.0864198	9.5957e-06	0.0989124	0.00178959	0.390713	-2.82296	14.9163	20.5622	-1.89487	25.2467	29.0365	-2.35892	20.0815	24.7993	-0.928087	A	G	14	162	17
	2R	13508719	CG10936	FBgn0034253	intronic	CG10936-in		0.0864198	9.5957e-06	0.0989124	0.00178959	0.390713	-2.82296	14.9163	20.5622	-1.89487	25.2467	29.0365	-2.35892	20.0815	24.7993	-0.928087	A	G	14	162	17
	2R	13508719	snoRNA:Or-aca4	FBgn0082922	intergenic		4297	0.0864198	9.5957e-06	0.0989124	0.00178959	0.390713	-2.82296	14.9163	20.5622	-1.89487	25.2467	29.0365	-2.35892	20.0815	24.7993	-0.928087	A	G	14	162	17
	2R	13878882	dpr13	FBgn0034286	intronic	dpr13-in		0.0310559	0.56644	2.15538e-05	0.00388588	9.98949e-07	0.619467	15.5801	14.3412	-7.6997	25.1292	40.5286	-3.54012	20.3547	27.4349	8.31917	C	T	5	161	18
	2R	14937533	CG15115	FBgn0034413	intergenic		13641	0.109756	9.55783e-06	0.000220846	2.13174e-06	0.221094	-2.51593	14.8408	19.8726	-3.69625	24.5025	31.895	-3.10609	19.6717	25.8838	1.18032	C	G	18	164	15
	2R	14937533	CG15116	FBgn0034415	intergenic		-5203	0.109756	9.55783e-06	0.000220846	2.13174e-06	0.221094	-2.51593	14.8408	19.8726	-3.69625	24.5025	31.895	-3.10609	19.6717	25.8838	1.18032	C	G	18	164	15
	2R	15045563	ena	FBgn0000578	intronic	ena-in		0.0299401	6.54843e-06	0.727846	0.0299434	0.0198704	-4.70169	15.1744	24.5778	-0.647528	25.4123	26.7074	-2.67461	20.2934	25.6426	-4.05416	C	T	5	167	17
	2R	15175401	CG10474	FBgn0034427	intergenic		1298	0.0322581	0.0704983	1.29151e-06	1.14489e-05	3.54444e-05	-2.05401	15.3079	19.4159	-9.74099	24.5084	43.9903	-5.8975	19.9081	31.7031	7.68698	T	C	4	124	18
	2R	15175401	CG18606	FBgn0034428	intergenic		-87	0.0322581	0.0704983	1.29151e-06	1.14489e-05	3.54444e-05	-2.05401	15.3079	19.4159	-9.74099	24.5084	43.9903	-5.8975	19.9081	31.7031	7.68698	T	C	4	124	18
	2R	15925383	18w	FBgn0004364	intergenic		-73633	0.0545455	0.15508	0.000760141	0.0606078	6.18101e-06	1.15663	15.5764	13.2631	-4.67296	24.9828	34.3287	-1.75817	20.2796	23.7959	5.82959	C	T	9	165	11
	2R	15925383	CG16898	FBgn0034480	intergenic		32891	0.0545455	0.15508	0.000760141	0.0606078	6.18101e-06	1.15663	15.5764	13.2631	-4.67296	24.9828	34.3287	-1.75817	20.2796	23.7959	5.82959	C	T	9	165	11
	2R	16060844	CG11041	FBgn0034481	intergenic		26515	0.0421687	0.110207	2.32726e-06	2.70693e-05	6.3831e-05	-1.45432	15.3646	18.2732	-7.17686	24.7565	39.1102	-4.31559	20.0605	28.6917	5.72254	T	A	7	166	10
	2R	16060844	CG16894	FBgn0034483	intergenic		-38265	0.0421687	0.110207	2.32726e-06	2.70693e-05	6.3831e-05	-1.45432	15.3646	18.2732	-7.17686	24.7565	39.1102	-4.31559	20.0605	28.6917	5.72254	T	A	7	166	10
	2R	16094145	CG11041	FBgn0034481	intergenic		59816	0.0361446	4.55611e-06	0.001071	7.73114e-06	0.489365	-4.38383	15.1524	23.9201	-5.49744	25.0797	36.0746	-4.94064	20.1161	29.9974	1.11361	G	A	6	166	12
	2R	16094145	CG16894	FBgn0034483	intergenic		-4964	0.0361446	4.55611e-06	0.001071	7.73114e-06	0.489365	-4.38383	15.1524	23.9201	-5.49744	25.0797	36.0746	-4.94064	20.1161	29.9974	1.11361	G	A	6	166	12
	2R	16109462	tRNA:G3:56EFa	FBgn0011869	intergenic		-7524	0.0359281	5.16802e-06	0.294854	0.00635209	0.108735	-4.35015	15.1434	23.8437	-1.78225	25.323	28.8875	-3.0662	20.2332	26.3656	-2.5679	G	A	6	167	19
	2R	16109462	CG16894	FBgn0034483	intergenic		9338	0.0359281	5.16802e-06	0.294854	0.00635209	0.108735	-4.35015	15.1434	23.8437	-1.78225	25.323	28.8875	-3.0662	20.2332	26.3656	-2.5679	G	A	6	167	19
	2R	16109464	tRNA:G3:56EFa	FBgn0011869	intergenic		-7522	0.0359281	5.16802e-06	0.294854	0.00635209	0.108735	-4.35015	15.1434	23.8437	-1.78225	25.323	28.8875	-3.0662	20.2332	26.3656	-2.5679	C	T	6	167	20
	2R	16109464	CG16894	FBgn0034483	intergenic		9340	0.0359281	5.16802e-06	0.294854	0.00635209	0.108735	-4.35015	15.1434	23.8437	-1.78225	25.323	28.8875	-3.0662	20.2332	26.3656	-2.5679	C	T	6	167	20
	2R	16202789	CG8920	FBgn0027529	intronic	CG8920-in		0.0429448	4.49266e-06	0.165331	0.00271547	0.207994	-4.09852	15.1056	23.3026	-2.21073	25.2272	29.6487	-3.15462	20.1664	26.4757	-1.88779	A	T	7	163	17
	2R	16202789	CG13868	FBgn0034501	intronic	CG13868-in		0.0429448	4.49266e-06	0.165331	0.00271547	0.207994	-4.09852	15.1056	23.3026	-2.21073	25.2272	29.6487	-3.15462	20.1664	26.4757	-1.88779	A	T	7	163	17
	2R	16310177	CG11192	FBgn0034507	intergenic		67619	0.125	0.00149155	4.14862e-05	6.79901e-06	0.0207012	-1.77226	15.0345	18.579	-3.89505	24.351	32.1411	-2.83366	19.6927	25.36	2.1228	T	A	20	160	12
	2R	16310177	CG12484	FBgn0086604	intergenic		-1663	0.125	0.00149155	4.14862e-05	6.79901e-06	0.0207012	-1.77226	15.0345	18.579	-3.89505	24.351	32.1411	-2.83366	19.6927	25.36	2.1228	T	A	20	160	12
	2R	16310180	CG11192	FBgn0034507	intergenic		67622	0.127389	0.00164137	4.2781e-05	8.16422e-06	0.0188548	-1.75816	15.0627	18.579	-3.89865	24.3438	32.1411	-2.82841	19.7032	25.36	2.14049	A	T	20	157	12
	2R	16310180	CG12484	FBgn0086604	intergenic		-1660	0.127389	0.00164137	4.2781e-05	8.16422e-06	0.0188548	-1.75816	15.0627	18.579	-3.89865	24.3438	32.1411	-2.82841	19.7032	25.36	2.14049	A	T	20	157	12
	2R	16378445	Obp57c	FBgn0034509	intergenic		-12616	0.0421687	4.22025e-06	0.0205874	0.000189348	0.766687	-4.08512	15.1237	23.2939	-3.64116	25.178	32.4603	-3.86314	20.1508	27.8771	-0.443959	G	A	7	166	12
	2R	16378445	CG12484	FBgn0086604	intergenic		11986	0.0421687	4.22025e-06	0.0205874	0.000189348	0.766687	-4.08512	15.1237	23.2939	-3.64116	25.178	32.4603	-3.86314	20.1508	27.8771	-0.443959	G	A	7	166	12
	2R	16385276	Obp57c	FBgn0034509	intergenic		-5785	0.0299401	3.24155e-06	0.525986	0.0142945	0.035507	-4.84531	15.1658	24.8564	-1.17949	25.3805	27.7394	-3.0124	20.2731	26.2979	-3.66583	G	A	5	167	19
	2R	16385276	CG12484	FBgn0086604	intergenic		18817	0.0299401	3.24155e-06	0.525986	0.0142945	0.035507	-4.84531	15.1658	24.8564	-1.17949	25.3805	27.7394	-3.0124	20.2731	26.2979	-3.66583	G	A	5	167	19
	2R	16386068	Obp57c	FBgn0034509	intergenic		-4993	0.0299401	3.24155e-06	0.525986	0.0142945	0.035507	-4.84531	15.1658	24.8564	-1.17949	25.3805	27.7394	-3.0124	20.2731	26.2979	-3.66583	T	A	5	167	14
	2R	16386068	CG12484	FBgn0086604	intergenic		19609	0.0299401	3.24155e-06	0.525986	0.0142945	0.035507	-4.84531	15.1658	24.8564	-1.17949	25.3805	27.7394	-3.0124	20.2731	26.2979	-3.66583	T	A	5	167	14
	2R	16472814	mir-991	FBgn0262227	intergenic		14	0.0240964	1.85507e-05	0.00037802	5.72714e-06	0.252442	-4.98864	15.2468	25.2241	-7.18369	25.0155	39.3829	-6.08616	20.1312	32.3035	2.19505	G	A	4	166	12
	2R	16472814	mir-992	FBgn0262334	intergenic		-5	0.0240964	1.85507e-05	0.00037802	5.72714e-06	0.252442	-4.98864	15.2468	25.2241	-7.18369	25.0155	39.3829	-6.08616	20.1312	32.3035	2.19505	G	A	4	166	12
	2R	16564922	CG30152	FBgn0034543	intergenic		4863	0.240741	0.14364	8.49309e-07	1.33559e-05	2.67834e-05	-0.623799	15.0917	16.3393	-3.54784	23.5918	30.6875	-2.08582	19.3417	23.5134	2.92404	G	T	39	162	14
	2R	16564922	Gr57a	FBgn0041240	intergenic		-8188	0.240741	0.14364	8.49309e-07	1.33559e-05	2.67834e-05	-0.623799	15.0917	16.3393	-3.54784	23.5918	30.6875	-2.08582	19.3417	23.5134	2.92404	G	T	39	162	14
	2R	16564934	CG30152	FBgn0034543	intergenic		4875	0.225	0.165093	2.25045e-06	2.69978e-05	5.79586e-05	-0.607224	15.0789	16.2933	-3.5168	23.6572	30.6907	-2.06201	19.368	23.492	2.90957	A	T	36	160	14
	2R	16564934	Gr57a	FBgn0041240	intergenic		-8176	0.225	0.165093	2.25045e-06	2.69978e-05	5.79586e-05	-0.607224	15.0789	16.2933	-3.5168	23.6572	30.6907	-2.06201	19.368	23.492	2.90957	A	T	36	160	14
	2R	16564935	CG30152	FBgn0034543	intergenic		4876	0.236025	0.114546	1.53944e-06	1.5843e-05	6.00936e-05	-0.681019	15.0584	16.4205	-3.50931	23.7017	30.7203	-2.09516	19.3801	23.5704	2.82829	T	A	38	161	14
	2R	16564935	Gr57a	FBgn0041240	intergenic		-8175	0.236025	0.114546	1.53944e-06	1.5843e-05	6.00936e-05	-0.681019	15.0584	16.4205	-3.50931	23.7017	30.7203	-2.09516	19.3801	23.5704	2.82829	T	A	38	161	14
	2R	16742494	CG9993	FBgn0034553	intergenic		2868	0.0479042	7.81474e-07	0.0213831	0.000112821	0.618899	-4.08667	15.0644	23.2377	-3.39021	25.1263	31.9067	-3.73844	20.0953	27.5722	-0.696456	T	C	8	167	16
	2R	16742494	CG15227	FBgn0034554	intergenic		-11112	0.0479042	7.81474e-07	0.0213831	0.000112821	0.618899	-4.08667	15.0644	23.2377	-3.39021	25.1263	31.9067	-3.73844	20.0953	27.5722	-0.696456	T	C	8	167	16
	2R	16842959	hbn	FBgn0008636	synonymous	hbn-PA		0.0875	7.46506e-09	0.0148046	1.60088e-05	0.451009	-3.61907	14.8242	22.0623	-2.79264	24.9859	30.5712	-3.20586	19.905	26.3168	-0.826426	C	T	14	160	11
	2R	16902262	CG9346	FBgn0034572	intronic	CG9346-in		0.0783133	4.30308e-06	0.0544805	0.000633932	0.486375	-3.0463	14.9512	21.0438	-2.2698	25.1171	29.6567	-2.65805	20.0342	25.3503	-0.776502	T	A	13	166	23
	2R	17495688	CG10433	FBgn0034638	intergenic		1230	0.104294	0.358919	6.57619e-06	0.000174796	2.90457e-05	-0.560607	15.3946	16.5158	-4.62242	24.4983	33.7431	-2.59151	19.9464	25.1294	4.06181	T	G	17	163	24
	2R	17495688	CG15673	FBgn0034639	intergenic		-210	0.104294	0.358919	6.57619e-06	0.000174796	2.90457e-05	-0.560607	15.3946	16.5158	-4.62242	24.4983	33.7431	-2.59151	19.9464	25.1294	4.06181	T	G	17	163	24
	2R	17714943	CG13492	FBgn0034662	missense	CG13492:3		0.460123	0.00735404	0.000464558	0.153328	3.02167e-08	-0.995984	14.5575	16.5494	2.23188	27.5226	23.0588	0.617949	21.04	19.8041	-3.22787	C	T	75	163	20
	2R	17714950	CG13492	FBgn0034662	missense	CG13492:3		0.441718	0.0310323	0.00202548	0.175966	2.45583e-06	-0.807472	14.7607	16.3756	1.98347	27.221	23.254	0.587997	20.9908	19.8148	-2.79094	C	T	72	163	20
	2R	18296428	ventrally-expressed-protein-D	FBgn0053200	missense	ventrally-expressed-protein-D-PA		0.148148	7.94437e-07	2.70072e-05	8.66294e-08	0.137135	-2.45146	14.6878	19.5908	-3.72762	24.2794	31.7346	-3.08954	19.4836	25.6627	1.27616	A	T	24	162	19
	2R	18296446	ventrally-expressed-protein-D	FBgn0053200	synonymous	ventrally-expressed-protein-D-PA		0.147239	6.89053e-07	2.4412e-05	7.22785e-08	0.141446	-2.47658	14.6376	19.5908	-3.73564	24.2633	31.7346	-3.10611	19.4505	25.6627	1.25907	A	T	24	163	19
	2R	18970049	Gr59b	FBgn0045482	synonymous	Gr59b:1		0.0239521	0.000502997	1.30225e-05	1.41427e-06	0.015492	-4.0946	15.2598	23.449	-8.78856	25.0301	42.6072	-6.44158	20.1449	33.0281	4.69395	G	A	4	167	24
	2R	18970055	Gr59b	FBgn0045482	synonymous	Gr59b:1		0.0239521	0.000502997	1.30225e-05	1.41427e-06	0.015492	-4.0946	15.2598	23.449	-8.78856	25.0301	42.6072	-6.44158	20.1449	33.0281	4.69395	T	C	4	167	23
	2R	19307981	CG9815	FBgn0034861	intergenic		-1050	0.0419162	7.31929e-06	0.0126862	0.00013351	0.962179	-3.97867	15.1224	23.0798	-3.90789	25.1235	32.9392	-3.94328	20.1229	28.0095	-0.0707834	C	T	7	167	15
	2R	19307981	CG30411	FBgn0050411	intergenic		3220	0.0419162	7.31929e-06	0.0126862	0.00013351	0.962179	-3.97867	15.1224	23.0798	-3.90789	25.1235	32.9392	-3.94328	20.1229	28.0095	-0.0707834	C	T	7	167	15
	3L	602217	CG13893	FBgn0035146	intronic	CG13893-in		0.0718563	1.31527e-07	0.0120064	3.09535e-05	0.643533	-3.59158	14.9398	22.123	-3.05573	25.0119	31.1234	-3.32365	19.9759	26.6232	-0.535856	A	T	12	167	16
	3L	602326	CG13893	FBgn0035146	intronic	CG13893-in		0.0903614	3.53616e-06	0.00909608	7.09305e-05	0.985606	-2.8859	14.9261	20.6979	-2.86703	24.9744	30.7085	-2.87647	19.9503	25.7032	-0.0188718	A	G	15	166	14
	3L	602332	CG13893	FBgn0035146	intronic	CG13893-in		0.0909091	3.82668e-06	0.00954085	7.86088e-05	0.996532	-2.86184	14.9742	20.6979	-2.85728	24.9939	30.7085	-2.85956	19.9841	25.7032	-0.00455713	T	G	15	165	14
	3L	602335	CG13893	FBgn0035146	intronic	CG13893-in		0.0914634	4.3118e-06	0.0100143	8.65105e-05	0.997146	-2.85081	14.9963	20.6979	-2.84704	25.0144	30.7085	-2.84893	20.0053	25.7032	-0.0037636	T	G	15	164	14
	3L	1960704	CG42863	FBgn0262110	synonymous	CG42863:13		0.0239521	0.987139	1.1084e-06	0.000315803	2.23722e-07	-0.0193218	15.455	15.4937	-9.75116	24.984	44.4863	-4.88524	20.2195	29.99	9.73184	A	G	4	167	21
	3L	1960713	CG42863	FBgn0262110	synonymous	CG42863:13		0.0239521	0.987139	1.1084e-06	0.000315803	2.23722e-07	-0.0193218	15.455	15.4937	-9.75116	24.984	44.4863	-4.88524	20.2195	29.99	9.73184	G	C	4	167	22
	3L	3786751	CG10858	FBgn0035458	intergenic		31550	0.0296296	3.46278e-07	0.143178	0.00158618	0.148272	-5.4915	15.2025	26.1855	-2.9159	24.9193	30.7511	-4.2037	20.0609	28.4683	-2.5756	A	T	4	135	8
	3L	3786751	CG32264	FBgn0052264	intronic	CG32264-in		0.0296296	3.46278e-07	0.143178	0.00158618	0.148272	-5.4915	15.2025	26.1855	-2.9159	24.9193	30.7511	-4.2037	20.0609	28.4683	-2.5756	A	T	4	135	8
	3L	3786751	CG32266	FBgn0052266	intergenic		-4053	0.0296296	3.46278e-07	0.143178	0.00158618	0.148272	-5.4915	15.2025	26.1855	-2.9159	24.9193	30.7511	-4.2037	20.0609	28.4683	-2.5756	A	T	4	135	8
	3L	4841852	CG13707	FBgn0035578	intergenic		3110	0.0240964	4.14901e-07	0.00506165	1.6642e-05	0.963784	-5.85252	15.1854	26.8904	-5.76343	25.1726	36.6994	-5.80798	20.179	31.7949	-0.0890899	A	G	4	166	16
	3L	4841852	CG32237	FBgn0052237	intergenic		-7583	0.0240964	4.14901e-07	0.00506165	1.6642e-05	0.963784	-5.85252	15.1854	26.8904	-5.76343	25.1726	36.6994	-5.80798	20.179	31.7949	-0.0890899	A	G	4	166	16
	3L	5233786	CG4669	FBgn0035598	intergenic		4055	0.195122	0.247005	0.000193964	0.0246904	2.31573e-06	0.542409	15.7125	14.6277	-2.94181	24.4331	30.3167	-1.1997	20.0728	22.4722	3.48422	G	A	32	164	16
	3L	5233786	shep	FBgn0052423	intronic	shep-in		0.195122	0.247005	0.000193964	0.0246904	2.31573e-06	0.542409	15.7125	14.6277	-2.94181	24.4331	30.3167	-1.1997	20.0728	22.4722	3.48422	G	A	32	164	16
	3L	5233786	tRNA:S7:64D	FBgn0011986	intergenic		-101398	0.195122	0.247005	0.000193964	0.0246904	2.31573e-06	0.542409	15.7125	14.6277	-2.94181	24.4331	30.3167	-1.1997	20.0728	22.4722	3.48422	G	A	32	164	16
	3L	5928404	CG33993	FBgn0053993	intronic	CG33993-in		0.0361446	8.79507e-06	0.0648205	0.000957103	0.49063	-4.24485	15.117	23.6067	-3.13431	25.1852	31.4538	-3.68958	20.1511	27.5302	-1.11054	G	T	6	166	17
	3L	5928407	CG33993	FBgn0053993	intronic	CG33993-in		0.0361446	8.79507e-06	0.0648205	0.000957103	0.49063	-4.24485	15.117	23.6067	-3.13431	25.1852	31.4538	-3.68958	20.1511	27.5302	-1.11054	C	A	6	166	16
	3L	6931919	CG14820	FBgn0035718	intergenic		3980	0.0379747	4.04768e-06	0.0053274	4.26176e-05	0.856887	-4.33878	15.1125	23.79	-4.62288	24.9694	34.2152	-4.48083	20.0409	29.0026	0.284105	C	G	6	158	5
	3L	6931919	tow	FBgn0035719	intergenic		-4137	0.0379747	4.04768e-06	0.0053274	4.26176e-05	0.856887	-4.33878	15.1125	23.79	-4.62288	24.9694	34.2152	-4.48083	20.0409	29.0026	0.284105	C	G	6	158	5
	3L	7755124	Hn	FBgn0001208	synonymous	Hn:2		0.114458	0.000843443	3.23495e-06	6.07801e-07	0.00521233	-1.89693	14.9985	18.7923	-4.50509	24.3769	33.3871	-3.20101	19.6877	26.0897	2.60816	C	G	19	166	19
	3L	8245837	CG42330	FBgn0259232	intronic	CG42330-in		0.0299401	9.05776e-06	0.489593	0.176044	0.000597976	-4.63365	15.1785	24.4458	1.28501	25.528	22.958	-1.67432	20.3533	23.7019	-5.91865	T	A	5	167	16
	3L	8300912	CG7188	FBgn0035871	synonymous	CG7188:3		0.0240964	2.15819e-08	0.0938148	0.000275088	0.131227	-6.42137	15.1494	27.9922	-3.4709	25.2694	32.2112	-4.94613	20.2094	30.1017	-2.95047	C	T	4	166	22
	3L	8667182	Arr2	FBgn0000121	intergenic		25146	0.10303	0.073768	7.13919e-06	3.50243e-05	0.000305925	-1.08262	15.208	17.3733	-4.59406	24.5116	33.6997	-2.83834	19.8598	25.5365	3.51144	G	T	17	165	13
	3L	8667182	h	FBgn0001168	intergenic		-1677	0.10303	0.073768	7.13919e-06	3.50243e-05	0.000305925	-1.08262	15.208	17.3733	-4.59406	24.5116	33.6997	-2.83834	19.8598	25.5365	3.51144	G	T	17	165	13
	3L	8693902	h	FBgn0001168	intergenic		21563	0.0987654	0.00634192	4.13297e-06	3.13009e-06	0.00191887	-1.70534	15.1321	18.5428	-4.8357	24.3774	34.0488	-3.27052	19.7548	26.2958	3.13036	T	C	16	162	15
	3L	8693902	SrpRbeta	FBgn0011509	intergenic		-18296	0.0987654	0.00634192	4.13297e-06	3.13009e-06	0.00191887	-1.70534	15.1321	18.5428	-4.8357	24.3774	34.0488	-3.27052	19.7548	26.2958	3.13036	T	C	16	162	15
	3L	9609424	LanB2	FBgn0002528	intronic	LanB2-in		0.0240964	4.06124e-07	0.0567522	0.000319125	0.33863	-5.81207	15.2223	26.8465	-3.93729	25.2941	33.1686	-4.87468	20.2582	30.0075	-1.87478	G	A	4	166	15
	3L	9610795	LanB2	FBgn0002528	intronic	LanB2-in		0.0361446	7.50899e-07	0.0390282	0.000249169	0.438371	-4.6928	15.148	24.5336	-3.47031	25.1109	32.0515	-4.08155	20.1294	28.2925	-1.22249	A	G	6	166	11
	3L	10275817	mir-276b	FBgn0262381	intergenic		-37068	0.147239	0.00662448	0.0114597	0.475568	9.08226e-06	1.41425	15.903	13.0745	-2.28127	24.7839	29.3464	-0.433511	20.3434	21.2105	3.69552	G	A	24	163	15
	3L	10275817	Or67d	FBgn0036080	intergenic		8093	0.147239	0.00662448	0.0114597	0.475568	9.08226e-06	1.41425	15.903	13.0745	-2.28127	24.7839	29.3464	-0.433511	20.3434	21.2105	3.69552	G	A	24	163	15
	3L	10866866	tna	FBgn0026160	missense	tna:12		0.0301205	0.00116647	3.36313e-06	7.96444e-07	0.00441198	-3.4452	15.2601	22.1505	-8.39671	24.9532	41.7466	-5.92096	20.1067	31.9486	4.95151	A	G	5	166	12
	3L	11487080	chrb	FBgn0036165	intronic	chrb-in		0.0243902	5.17582e-06	0.000187649	1.50154e-06	0.248229	-5.33701	15.2143	25.8884	-7.57742	25.0111	40.1659	-6.45721	20.1127	33.0271	2.24042	T	A	4	164	13
	3L	11487112	chrb	FBgn0036165	intronic	chrb-in		0.0242424	4.7799e-06	0.000224874	1.63608e-06	0.26459	-5.34404	15.2003	25.8884	-7.53274	25.1004	40.1659	-6.43839	20.1504	33.0271	2.1887	T	C	4	165	13
	3L	11544401	Mob2	FBgn0259481	intronic	Mob2-in		0.0239521	7.82887e-06	0.0608492	0.000858441	0.496002	-5.19891	15.2069	25.6047	-3.86793	25.2658	33.0016	-4.53342	20.2363	29.3032	-1.33098	T	C	4	167	16
	3L	13159222	CG33262	FBgn0053262	intergenic		29056	0.0239521	7.06263e-06	0.59876	0.133925	0.00103709	-5.22294	15.2058	25.6516	1.09105	25.5033	23.3212	-2.06595	20.3545	24.4864	-6.31399	T	G	4	167	12
	3L	13159222	snky	FBgn0086916	intergenic		-7560	0.0239521	7.06263e-06	0.59876	0.133925	0.00103709	-5.22294	15.2058	25.6516	1.09105	25.5033	23.3212	-2.06595	20.3545	24.4864	-6.31399	T	G	4	167	12
	3L	13159224	CG33262	FBgn0053262	intergenic		29058	0.0239521	7.06263e-06	0.59876	0.133925	0.00103709	-5.22294	15.2058	25.6516	1.09105	25.5033	23.3212	-2.06595	20.3545	24.4864	-6.31399	C	T	4	167	11
	3L	13159224	snky	FBgn0086916	intergenic		-7558	0.0239521	7.06263e-06	0.59876	0.133925	0.00103709	-5.22294	15.2058	25.6516	1.09105	25.5033	23.3212	-2.06595	20.3545	24.4864	-6.31399	C	T	4	167	11
	3L	13896605	Rgl	FBgn0026376	intergenic		-3386	0.0258065	3.88161e-06	0.691442	0.0289825	0.0180868	-5.29494	15.2303	25.8202	-0.832751	25.335	27.0005	-3.06385	20.2827	26.4104	-4.46219	T	C	4	155	9
	3L	13896605	CG13737	FBgn0036382	intergenic		20469	0.0258065	3.88161e-06	0.691442	0.0289825	0.0180868	-5.29494	15.2303	25.8202	-0.832751	25.335	27.0005	-3.06385	20.2827	26.4104	-4.46219	T	C	4	155	9
	3L	13896613	Rgl	FBgn0026376	intergenic		-3378	0.025641	4.18051e-06	0.691205	0.0280142	0.0200223	-5.29905	15.2221	25.8202	-0.834299	25.3319	27.0005	-3.06667	20.277	26.4104	-4.46475	G	A	4	156	8
	3L	13896613	CG13737	FBgn0036382	intergenic		20477	0.025641	4.18051e-06	0.691205	0.0280142	0.0200223	-5.29905	15.2221	25.8202	-0.834299	25.3319	27.0005	-3.06667	20.277	26.4104	-4.46475	G	A	4	156	8
	3L	15721324	comm	FBgn0010105	UTR	comm-u5		0.0783133	1.28342e-06	0.0916934	0.000830661	0.274792	-3.2075	14.9547	21.3697	-1.98957	25.1836	29.1627	-2.59854	20.0691	25.2662	-1.21793	T	C	13	166	19
	3L	15721746	comm	FBgn0010105	intergenic		92	0.146341	5.48503e-06	0.252306	0.00522157	0.132281	-2.31884	14.8161	19.4538	-1.03896	25.131	27.209	-1.6789	19.9736	23.3314	-1.27987	C	T	24	164	22
	3L	15721746	CG6244	FBgn0036531	intergenic		-79772	0.146341	5.48503e-06	0.252306	0.00522157	0.132281	-2.31884	14.8161	19.4538	-1.03896	25.131	27.209	-1.6789	19.9736	23.3314	-1.27987	C	T	24	164	22
	3L	15721991	comm	FBgn0010105	intergenic		337	0.0903614	3.34871e-07	0.263639	0.00272685	0.0649547	-3.14784	14.9119	21.2076	-1.23732	25.174	27.6486	-2.19258	20.0429	24.4281	-1.91052	C	T	15	166	19
	3L	15721991	CG6244	FBgn0036531	intergenic		-79527	0.0903614	3.34871e-07	0.263639	0.00272685	0.0649547	-3.14784	14.9119	21.2076	-1.23732	25.174	27.6486	-2.19258	20.0429	24.4281	-1.91052	C	T	15	166	19
	3L	15724034	comm	FBgn0010105	intergenic		2380	0.04375	1.44015e-06	0.376863	0.00837111	0.0581049	-4.17149	15.1298	23.4728	-1.41177	25.2558	28.0793	-2.79163	20.1928	25.7761	-2.75972	G	A	7	160	15
	3L	15724034	CG6244	FBgn0036531	intergenic		-77484	0.04375	1.44015e-06	0.376863	0.00837111	0.0581049	-4.17149	15.1298	23.4728	-1.41177	25.2558	28.0793	-2.79163	20.1928	25.7761	-2.75972	G	A	7	160	15
	3L	15724330	comm	FBgn0010105	intergenic		2676	0.0421687	2.44439e-06	0.375767	0.00774176	0.0604927	-4.17419	15.1244	23.4728	-1.39967	25.28	28.0793	-2.78693	20.2022	25.7761	-2.77452	A	T	7	166	16
	3L	15724330	CG6244	FBgn0036531	intergenic		-77188	0.0421687	2.44439e-06	0.375767	0.00774176	0.0604927	-4.17419	15.1244	23.4728	-1.39967	25.28	28.0793	-2.78693	20.2022	25.7761	-2.77452	A	T	7	166	16
	3L	15726333	comm	FBgn0010105	intergenic		4679	0.0484848	1.32549e-06	0.26047	0.00376286	0.0911478	-4.02419	15.0893	23.1377	-1.67231	25.2211	28.5657	-2.84825	20.1552	25.8517	-2.35188	A	T	8	165	17
	3L	15726333	CG6244	FBgn0036531	intergenic		-75185	0.0484848	1.32549e-06	0.26047	0.00376286	0.0911478	-4.02419	15.0893	23.1377	-1.67231	25.2211	28.5657	-2.84825	20.1552	25.8517	-2.35188	A	T	8	165	17
	3L	15726664	comm	FBgn0010105	intergenic		5010	0.0481928	1.22309e-06	0.261444	0.00370414	0.0890641	-4.02457	15.0886	23.1377	-1.66402	25.2377	28.5657	-2.8443	20.1631	25.8517	-2.36055	T	C	8	166	11
	3L	15726664	CG6244	FBgn0036531	intergenic		-74854	0.0481928	1.22309e-06	0.261444	0.00370414	0.0890641	-4.02457	15.0886	23.1377	-1.66402	25.2377	28.5657	-2.8443	20.1631	25.8517	-2.36055	T	C	8	166	11
	3L	15726675	comm	FBgn0010105	intergenic		5021	0.0481928	1.22309e-06	0.261444	0.00370414	0.0890641	-4.02457	15.0886	23.1377	-1.66402	25.2377	28.5657	-2.8443	20.1631	25.8517	-2.36055	G	T	8	166	10
	3L	15726675	CG6244	FBgn0036531	intergenic		-74843	0.0481928	1.22309e-06	0.261444	0.00370414	0.0890641	-4.02457	15.0886	23.1377	-1.66402	25.2377	28.5657	-2.8443	20.1631	25.8517	-2.36055	G	T	8	166	10
	3L	15727706	comm	FBgn0010105	intergenic		6052	0.0542169	5.88612e-06	0.244138	0.00504761	0.140326	-3.57037	15.0893	22.2301	-1.63207	25.2211	28.4852	-2.60122	20.1552	25.3576	-1.93829	C	A	9	166	9
	3L	15727706	CG6244	FBgn0036531	intergenic		-73812	0.0542169	5.88612e-06	0.244138	0.00504761	0.140326	-3.57037	15.0893	22.2301	-1.63207	25.2211	28.4852	-2.60122	20.1552	25.3576	-1.93829	C	A	9	166	9
	3L	15731024	comm	FBgn0010105	intergenic		9370	0.0487805	5.43717e-07	0.250922	0.00346541	0.0773275	-4.05309	15.0315	23.1377	-1.69109	25.1835	28.5657	-2.87209	20.1075	25.8517	-2.362	T	A	8	164	15
	3L	15731024	CG6244	FBgn0036531	intergenic		-70494	0.0487805	5.43717e-07	0.250922	0.00346541	0.0773275	-4.05309	15.0315	23.1377	-1.69109	25.1835	28.5657	-2.87209	20.1075	25.8517	-2.362	T	A	8	164	15
	3L	15731605	comm	FBgn0010105	intergenic		9951	0.0481928	1.22309e-06	0.261444	0.00370414	0.0890641	-4.02457	15.0886	23.1377	-1.66402	25.2377	28.5657	-2.8443	20.1631	25.8517	-2.36055	C	G	8	166	12
	3L	15731605	CG6244	FBgn0036531	intergenic		-69913	0.0481928	1.22309e-06	0.261444	0.00370414	0.0890641	-4.02457	15.0886	23.1377	-1.66402	25.2377	28.5657	-2.8443	20.1631	25.8517	-2.36055	C	G	8	166	12
	3L	15731852	comm	FBgn0010105	intergenic		10198	0.0426829	1.80311e-06	0.137673	0.00165682	0.203763	-4.22637	15.1146	23.5673	-2.34427	25.2864	29.975	-3.28532	20.2005	26.7711	-1.88209	A	G	7	164	11
	3L	15731852	CG6244	FBgn0036531	intergenic		-69666	0.0426829	1.80311e-06	0.137673	0.00165682	0.203763	-4.22637	15.1146	23.5673	-2.34427	25.2864	29.975	-3.28532	20.2005	26.7711	-1.88209	A	G	7	164	11
	3L	15870187	CG12486	FBgn0036541	intergenic		20710	0.0368098	3.05728e-06	0.0890924	0.00100063	0.342466	-4.43196	15.076	23.9399	-2.89114	25.1491	30.9314	-3.66155	20.1125	27.4356	-1.54082	A	T	6	163	13
	3L	15870187	pHCl	FBgn0036542	intronic	pHCl-in		0.0368098	3.05728e-06	0.0890924	0.00100063	0.342466	-4.43196	15.076	23.9399	-2.89114	25.1491	30.9314	-3.66155	20.1125	27.4356	-1.54082	A	T	6	163	13
	3L	15870187	CG6114	FBgn0036544	intergenic		-23069	0.0368098	3.05728e-06	0.0890924	0.00100063	0.342466	-4.43196	15.076	23.9399	-2.89114	25.1491	30.9314	-3.66155	20.1125	27.4356	-1.54082	A	T	6	163	13
	3L	15871676	CG12486	FBgn0036541	intergenic		22199	0.0424242	9.09856e-07	0.0108583	5.08334e-05	0.82245	-4.32558	15.148	23.7992	-3.98928	25.2165	33.195	-4.15743	20.1822	28.4971	-0.336306	C	G	7	165	9
	3L	15871676	pHCl	FBgn0036542	intronic	pHCl-in		0.0424242	9.09856e-07	0.0108583	5.08334e-05	0.82245	-4.32558	15.148	23.7992	-3.98928	25.2165	33.195	-4.15743	20.1822	28.4971	-0.336306	C	G	7	165	9
	3L	15871676	CG6114	FBgn0036544	intergenic		-21580	0.0424242	9.09856e-07	0.0108583	5.08334e-05	0.82245	-4.32558	15.148	23.7992	-3.98928	25.2165	33.195	-4.15743	20.1822	28.4971	-0.336306	C	G	7	165	9
	3L	15873078	CG12486	FBgn0036541	intergenic		23601	0.0736196	9.20397e-07	0.0605982	0.000425541	0.361585	-3.37254	15.0445	21.7896	-2.30554	25.2383	29.8494	-2.83904	20.1414	25.8195	-1.06701	T	C	12	163	13
	3L	15873078	pHCl	FBgn0036542	intronic	pHCl-in		0.0736196	9.20397e-07	0.0605982	0.000425541	0.361585	-3.37254	15.0445	21.7896	-2.30554	25.2383	29.8494	-2.83904	20.1414	25.8195	-1.06701	T	C	12	163	13
	3L	15873078	CG6114	FBgn0036544	intergenic		-20178	0.0736196	9.20397e-07	0.0605982	0.000425541	0.361585	-3.37254	15.0445	21.7896	-2.30554	25.2383	29.8494	-2.83904	20.1414	25.8195	-1.06701	T	C	12	163	13
	3L	15873336	CG12486	FBgn0036541	intergenic		23859	0.0487805	5.85364e-06	0.0252835	0.00026799	0.769578	-3.71739	15.0438	22.4786	-3.30353	25.0794	31.6864	-3.51046	20.0616	27.0825	-0.41386	G	T	8	164	9
	3L	15873336	pHCl	FBgn0036542	intronic	pHCl-in		0.0487805	5.85364e-06	0.0252835	0.00026799	0.769578	-3.71739	15.0438	22.4786	-3.30353	25.0794	31.6864	-3.51046	20.0616	27.0825	-0.41386	G	T	8	164	9
	3L	15873336	CG6114	FBgn0036544	intergenic		-19920	0.0487805	5.85364e-06	0.0252835	0.00026799	0.769578	-3.71739	15.0438	22.4786	-3.30353	25.0794	31.6864	-3.51046	20.0616	27.0825	-0.41386	G	T	8	164	9
	3L	15879504	CG12486	FBgn0036541	intergenic		30027	0.0843373	8.38267e-06	0.0344399	0.000431642	0.668166	-2.86393	14.9934	20.7213	-2.40087	25.1066	29.9083	-2.6324	20.05	25.3148	-0.463061	C	T	14	166	16
	3L	15879504	pHCl	FBgn0036542	intronic	pHCl-in		0.0843373	8.38267e-06	0.0344399	0.000431642	0.668166	-2.86393	14.9934	20.7213	-2.40087	25.1066	29.9083	-2.6324	20.05	25.3148	-0.463061	C	T	14	166	16
	3L	15879504	CG6114	FBgn0036544	intergenic		-13752	0.0843373	8.38267e-06	0.0344399	0.000431642	0.668166	-2.86393	14.9934	20.7213	-2.40087	25.1066	29.9083	-2.6324	20.05	25.3148	-0.463061	C	T	14	166	16
	3L	17361008	Cad74A	FBgn0036715	UTR	Cad74A-u3		0.108434	4.37869e-06	0.0558512	0.000640084	0.50317	-2.58809	14.8241	20.0003	-1.94052	24.9633	28.8443	-2.2643	19.8937	24.4223	-0.647573	C	T	18	166	17
	3L	17407832	noe	FBgn0026197	intergenic		13384	0.0243902	0.000162401	0.00022459	9.08705e-06	0.111067	-4.41036	15.2916	24.1123	-7.52366	25.0532	40.1006	-5.96701	20.1724	32.1064	3.1133	C	T	4	164	12
	3L	17407832	sec3	FBgn0086475	intergenic		-7055	0.0243902	0.000162401	0.00022459	9.08705e-06	0.111067	-4.41036	15.2916	24.1123	-7.52366	25.0532	40.1006	-5.96701	20.1724	32.1064	3.1133	C	T	4	164	12
	3L	17407832	blot	FBgn0027660	intronic	blot-in		0.0243902	0.000162401	0.00022459	9.08705e-06	0.111067	-4.41036	15.2916	24.1123	-7.52366	25.0532	40.1006	-5.96701	20.1724	32.1064	3.1133	C	T	4	164	12
	3L	17420005	CG33051	FBgn0053051	intronic	CG33051-in		0.0240964	0.000164686	0.0002271	9.16902e-06	0.115083	-4.43353	15.2452	24.1123	-7.51298	25.0746	40.1006	-5.97326	20.1599	32.1064	3.07945	T	A	4	166	16
	3L	17420245	CG32174	FBgn0052174	intergenic		-150	0.0240964	0.000164686	0.0002271	9.16902e-06	0.115083	-4.43353	15.2452	24.1123	-7.51298	25.0746	40.1006	-5.97326	20.1599	32.1064	3.07945	A	G	4	166	17
	3L	17420245	CG33051	FBgn0053051	intergenic		15	0.0240964	0.000164686	0.0002271	9.16902e-06	0.115083	-4.43353	15.2452	24.1123	-7.51298	25.0746	40.1006	-5.97326	20.1599	32.1064	3.07945	A	G	4	166	17
	3L	17420325	CG32174	FBgn0052174	intergenic		-70	0.0240964	0.000164686	0.0002271	9.16902e-06	0.115083	-4.43353	15.2452	24.1123	-7.51298	25.0746	40.1006	-5.97326	20.1599	32.1064	3.07945	A	T	4	166	15
	3L	17420325	CG33051	FBgn0053051	intergenic		95	0.0240964	0.000164686	0.0002271	9.16902e-06	0.115083	-4.43353	15.2452	24.1123	-7.51298	25.0746	40.1006	-5.97326	20.1599	32.1064	3.07945	A	T	4	166	15
	3L	17420338	CG32174	FBgn0052174	intergenic		-57	0.0240964	0.000164686	0.0002271	9.16902e-06	0.115083	-4.43353	15.2452	24.1123	-7.51298	25.0746	40.1006	-5.97326	20.1599	32.1064	3.07945	A	T	4	166	13
	3L	17420338	CG33051	FBgn0053051	intergenic		108	0.0240964	0.000164686	0.0002271	9.16902e-06	0.115083	-4.43353	15.2452	24.1123	-7.51298	25.0746	40.1006	-5.97326	20.1599	32.1064	3.07945	A	T	4	166	13
	3L	17424230	frc	FBgn0042641	UTR	frc-u3		0.0239521	0.000156682	0.000221646	8.73506e-06	0.115215	-4.43438	15.2435	24.1123	-7.50449	25.0916	40.1006	-5.96944	20.1676	32.1064	3.07011	C	T	4	167	13
	3L	17424230	CG32174	FBgn0052174	UTR	CG32174-in		0.0239521	0.000156682	0.000221646	8.73506e-06	0.115215	-4.43438	15.2435	24.1123	-7.50449	25.0916	40.1006	-5.96944	20.1676	32.1064	3.07011	C	T	4	167	13
	3L	17424230	CG32176	FBgn0052176	intergenic		-2740	0.0239521	0.000156682	0.000221646	8.73506e-06	0.115215	-4.43438	15.2435	24.1123	-7.50449	25.0916	40.1006	-5.96944	20.1676	32.1064	3.07011	C	T	4	167	13
	3L	17424230	CG33052	FBgn0053052	intergenic		2299	0.0239521	0.000156682	0.000221646	8.73506e-06	0.115215	-4.43438	15.2435	24.1123	-7.50449	25.0916	40.1006	-5.96944	20.1676	32.1064	3.07011	C	T	4	167	13
	3L	17701690	Ccn	FBgn0052183	intronic	Ccn-in		0.0542169	8.34274e-08	0.000430296	6.13225e-07	0.578256	-4.13196	15.0625	23.3265	-4.86826	24.9319	34.6684	-4.50011	19.9972	28.9974	0.736302	C	T	9	166	12
	3L	17705194	Ccn	FBgn0052183	intronic	Ccn-in		0.236364	6.85924e-07	0.0014405	5.20244e-06	0.672083	-2.06479	14.536	18.6656	-2.36471	24.3863	29.1158	-2.21475	19.4612	23.8907	0.299919	G	A	39	165	16
	3L	17705569	Ccn	FBgn0052183	intronic	Ccn-in		0.103659	4.36077e-06	0.00564602	4.71034e-05	0.847153	-2.68844	14.9288	20.3057	-2.879	24.8051	30.5631	-2.78372	19.867	25.4344	0.19056	C	A	17	164	15
	3L	17706005	Ccn	FBgn0052183	intronic	Ccn-in		0.0903614	1.45106e-05	0.000484296	6.05894e-06	0.278423	-2.6797	15.0263	20.3857	-3.81203	24.7708	32.3949	-3.24586	19.8986	26.3903	1.13233	C	A	15	166	14
	3L	17707855	Ccn	FBgn0052183	intronic	Ccn-in		0.104938	4.10415e-06	0.115207	0.00179452	0.317112	-2.58321	14.7909	19.9573	-1.61849	24.889	28.126	-2.10085	19.84	24.0417	-0.964721	T	C	17	162	13
	3L	18008743	Eip75B	FBgn0000568	intronic	Eip75B-in		0.0731707	3.39364e-07	0.00684494	2.15361e-05	0.861287	-3.50187	14.9188	21.9226	-3.2984	24.8534	31.4502	-3.40013	19.8861	26.6864	-0.203465	C	G	12	164	13
	3L	18008743	CG32192	FBgn0052192	intergenic		-24674	0.0731707	3.39364e-07	0.00684494	2.15361e-05	0.861287	-3.50187	14.9188	21.9226	-3.2984	24.8534	31.4502	-3.40013	19.8861	26.6864	-0.203465	C	G	12	164	13
	3L	18008743	snoRNA:Me28S-A30	FBgn0086081	intergenic		12565	0.0731707	3.39364e-07	0.00684494	2.15361e-05	0.861287	-3.50187	14.9188	21.9226	-3.2984	24.8534	31.4502	-3.40013	19.8861	26.6864	-0.203465	C	G	12	164	13
	3L	18919365	CG6836	FBgn0036834	intergenic		-24367	0.0419162	0.00040433	1.96018e-06	2.55532e-07	0.0054112	-3.17433	15.1898	21.5385	-7.27791	24.841	39.3968	-5.22612	20.0154	30.4676	4.10358	A	G	7	167	14
	3L	18919365	CG32204	FBgn0052204	intronic	CG32204-in		0.0419162	0.00040433	1.96018e-06	2.55532e-07	0.0054112	-3.17433	15.1898	21.5385	-7.27791	24.841	39.3968	-5.22612	20.0154	30.4676	4.10358	A	G	7	167	14
	3L	18919365	CG43049	FBgn0262351	intergenic		157	0.0419162	0.00040433	1.96018e-06	2.55532e-07	0.0054112	-3.17433	15.1898	21.5385	-7.27791	24.841	39.3968	-5.22612	20.0154	30.4676	4.10358	A	G	7	167	14
	3L	20048804	CG14184	FBgn0036932	intergenic		26666	0.0592593	9.42455e-06	0.0231246	0.000225495	0.973419	-3.33595	14.5096	21.1815	-3.28766	24.8453	31.4206	-3.3118	19.6774	26.301	-0.0482814	T	C	8	135	9
	3L	20048804	sNPF-R	FBgn0036934	intergenic		-4292	0.0592593	9.42455e-06	0.0231246	0.000225495	0.973419	-3.33595	14.5096	21.1815	-3.28766	24.8453	31.4206	-3.3118	19.6774	26.301	-0.0482814	T	C	8	135	9
	3L	20529753	knrl	FBgn0001323	intergenic		-60488	0.0886076	7.48512e-06	0.049907	0.000688285	0.561943	-2.9012	15.0065	20.8089	-2.26729	25.0997	29.6343	-2.58424	20.0531	25.2216	-0.633903	C	A	14	158	11
	3L	20529753	Rcd2	FBgn0037012	intronic	Rcd2-in		0.0886076	7.48512e-06	0.049907	0.000688285	0.561943	-2.9012	15.0065	20.8089	-2.26729	25.0997	29.6343	-2.58424	20.0531	25.2216	-0.633903	C	A	14	158	11
	3L	20529753	CG13250	FBgn0037013	intergenic		1318	0.0886076	7.48512e-06	0.049907	0.000688285	0.561943	-2.9012	15.0065	20.8089	-2.26729	25.0997	29.6343	-2.58424	20.0531	25.2216	-0.633903	C	A	14	158	11
	3L	20530165	knrl	FBgn0001323	intergenic		-60076	0.23125	7.35381e-06	0.0191361	0.000209221	0.806731	-1.95808	14.5559	18.4721	-1.78156	24.6141	28.1772	-1.86982	19.585	23.3246	-0.176523	C	T	37	160	14
	3L	20530165	Rcd2	FBgn0037012	intronic	Rcd2-in		0.23125	7.35381e-06	0.0191361	0.000209221	0.806731	-1.95808	14.5559	18.4721	-1.78156	24.6141	28.1772	-1.86982	19.585	23.3246	-0.176523	C	T	37	160	14
	3L	20530165	CG13250	FBgn0037013	intergenic		1730	0.23125	7.35381e-06	0.0191361	0.000209221	0.806731	-1.95808	14.5559	18.4721	-1.78156	24.6141	28.1772	-1.86982	19.585	23.3246	-0.176523	C	T	37	160	14
	3L	20581488	knrl	FBgn0001323	intergenic		-8753	0.19375	0.0728084	0.000717299	0.083396	1.95105e-06	-0.854869	15.2262	16.936	2.75521	26.6962	21.1857	0.950169	20.9612	19.0608	-3.61008	A	G	31	160	12
	3L	20581488	CG13250	FBgn0037013	intergenic		53053	0.19375	0.0728084	0.000717299	0.083396	1.95105e-06	-0.854869	15.2262	16.936	2.75521	26.6962	21.1857	0.950169	20.9612	19.0608	-3.61008	A	G	31	160	12
	3L	20581511	knrl	FBgn0001323	intergenic		-8730	0.201258	0.0271564	0.00301161	0.219021	4.27478e-06	-1.04363	15.1207	17.208	2.37654	26.5098	21.7567	0.666454	20.8153	19.4824	-3.42017	G	A	32	159	13
	3L	20581511	CG13250	FBgn0037013	intergenic		53076	0.201258	0.0271564	0.00301161	0.219021	4.27478e-06	-1.04363	15.1207	17.208	2.37654	26.5098	21.7567	0.666454	20.8153	19.4824	-3.42017	G	A	32	159	13
	3L	21218095	Eip78C	FBgn0004865	intergenic		-1924	0.0240964	2.4688e-06	0.267593	0.00464941	0.10329	-5.46008	15.2215	26.1417	-2.29771	25.2994	29.8948	-3.8789	20.2604	28.0182	-3.16237	T	C	4	166	17
	3L	21218095	Ilk	FBgn0028427	intergenic		5748	0.0240964	2.4688e-06	0.267593	0.00464941	0.10329	-5.46008	15.2215	26.1417	-2.29771	25.2994	29.8948	-3.8789	20.2604	28.0182	-3.16237	T	C	4	166	17
	3L	21596461	AP-2	FBgn0261953	intronic	AP-2-in		0.0419162	4.47591e-06	0.00471422	3.72148e-05	0.8126	-4.06505	15.1152	23.2453	-4.4189	25.0806	33.9184	-4.24197	20.0979	28.5818	0.353852	C	T	7	167	13
	3L	21725405	CG14569	FBgn0037123	intergenic		758	0.0487805	0.141055	9.14071e-06	7.50317e-05	0.000180468	-1.2671	15.3598	17.894	-6.44249	24.8844	37.7694	-3.85479	20.1221	27.8317	5.17539	G	C	8	164	18
	3L	21725405	CG14568	FBgn0037124	intergenic		-501	0.0487805	0.141055	9.14071e-06	7.50317e-05	0.000180468	-1.2671	15.3598	17.894	-6.44249	24.8844	37.7694	-3.85479	20.1221	27.8317	5.17539	G	C	8	164	18
	3L	21736171	CG14572	FBgn0037128	intergenic		630	0.0301205	0.0608391	4.49705e-06	2.09913e-05	0.000272869	-2.01147	15.3367	19.3596	-8.2845	24.9842	41.5532	-5.14798	20.1605	30.4564	6.27302	G	C	5	166	14
	3L	21736171	CG14565	FBgn0037129	intergenic		-177	0.0301205	0.0608391	4.49705e-06	2.09913e-05	0.000272869	-2.01147	15.3367	19.3596	-8.2845	24.9842	41.5532	-5.14798	20.1605	30.4564	6.27302	G	C	5	166	14
	3R	4110736	ato	FBgn0010433	intergenic		5740	0.0304878	1.15721e-06	0.285808	0.00448591	0.0737047	-5.03242	15.1704	25.2352	-1.97652	25.2937	29.2468	-3.50447	20.2321	27.241	-3.0559	C	A	5	164	11
	3R	4110736	CG11671	FBgn0037562	intergenic		-2925	0.0304878	1.15721e-06	0.285808	0.00448591	0.0737047	-5.03242	15.1704	25.2352	-1.97652	25.2937	29.2468	-3.50447	20.2321	27.241	-3.0559	C	A	5	164	11
	3R	5549461	hyd	FBgn0002431	missense	hyd:5		0.0496894	6.7685e-06	0.311003	0.251738	0.000139714	-3.77197	15.1493	22.6932	1.50653	25.7374	22.7243	-1.13272	20.4433	22.7088	-5.2785	A	G	8	161	21
	3R	5866063	CG3909	FBgn0027524	intergenic		-2917	0.195946	0.0004746	2.08384e-05	2.84741e-06	0.0149072	-1.64802	14.934	18.2301	-3.5287	24.2188	31.2762	-2.58836	19.5764	24.7531	1.88068	G	T	29	148	6
	3R	5866063	CG31407	FBgn0051407	intergenic		16733	0.195946	0.0004746	2.08384e-05	2.84741e-06	0.0149072	-1.64802	14.934	18.2301	-3.5287	24.2188	31.2762	-2.58836	19.5764	24.7531	1.88068	G	T	29	148	6
	3R	5866063	Mical	FBgn0053208	intronic	Mical-in		0.195946	0.0004746	2.08384e-05	2.84741e-06	0.0149072	-1.64802	14.934	18.2301	-3.5287	24.2188	31.2762	-2.58836	19.5764	24.7531	1.88068	G	T	29	148	6
	3R	6505855	CG14688	FBgn0037819	intronic	CG14688-in		0.0479042	6.98197e-06	0.0335777	0.000403007	0.664813	-3.74126	15.0975	22.58	-3.13454	25.1508	31.4198	-3.4379	20.1241	26.9999	-0.606714	T	C	8	167	22
	3R	6509018	CG14688	FBgn0037819	intergenic		2519	0.0424242	4.57225e-06	0.00958228	8.0239e-05	0.9985	-4.07404	15.1438	23.2919	-4.07122	25.1694	33.3118	-4.07263	20.1566	28.3019	-0.00282262	C	T	7	165	12
	3R	6509018	Skeletor	FBgn0262717	intergenic		-3647	0.0424242	4.57225e-06	0.00958228	8.0239e-05	0.9985	-4.07404	15.1438	23.2919	-4.07122	25.1694	33.3118	-4.07263	20.1566	28.3019	-0.00282262	C	T	7	165	12
	3R	6513356	Skeletor	FBgn0262717	intronic	Skeletor-in		0.0419162	3.88769e-06	0.0088181	7.04153e-05	0.993091	-4.08939	15.1131	23.2919	-4.10232	25.1072	33.3118	-4.09586	20.1102	28.3019	0.0129251	T	C	7	167	18
	3R	6513383	Skeletor	FBgn0262717	intronic	Skeletor-in		0.0419162	3.88769e-06	0.0088181	7.04153e-05	0.993091	-4.08939	15.1131	23.2919	-4.10232	25.1072	33.3118	-4.09586	20.1102	28.3019	0.0129251	A	T	7	167	17
	3R	6514309	Skeletor	FBgn0262717	intronic	Skeletor-in		0.0419162	3.88769e-06	0.0088181	7.04153e-05	0.993091	-4.08939	15.1131	23.2919	-4.10232	25.1072	33.3118	-4.09586	20.1102	28.3019	0.0129251	G	A	7	167	17
	3R	6516584	Skeletor	FBgn0262717	intronic	Skeletor-in		0.0419162	3.88769e-06	0.0088181	7.04153e-05	0.993091	-4.08939	15.1131	23.2919	-4.10232	25.1072	33.3118	-4.09586	20.1102	28.3019	0.0129251	G	C	7	167	13
	3R	6516957	Skeletor	FBgn0262717	intronic	Skeletor-in		0.0542169	2.67388e-07	0.0512045	0.000242858	0.332711	-4.01551	15.046	23.077	-2.72999	25.1769	30.6369	-3.37275	20.1115	26.857	-1.28552	C	G	9	166	13
	3R	6520187	Skeletor	FBgn0262717	synonymous	Skeletor-u3		0.0424242	4.46791e-06	0.00675092	5.32564e-05	0.957691	-4.08851	15.1149	23.2919	-4.16621	24.9794	33.3118	-4.12736	20.0471	28.3019	0.0777016	G	A	7	165	11
	3R	6521559	Skeletor	FBgn0262717	missense	Skeletor-u3		0.0421687	4.24949e-06	0.00867903	7.23541e-05	0.981065	-4.08345	15.125	23.2919	-4.1189	25.074	33.3118	-4.10118	20.0995	28.3019	0.0354475	G	T	7	166	18
	3R	6521755	Skeletor	FBgn0262717	missense	Skeletor-u3		0.0419162	3.88769e-06	0.0088181	7.04153e-05	0.993091	-4.08939	15.1131	23.2919	-4.10232	25.1072	33.3118	-4.09586	20.1102	28.3019	0.0129251	G	C	7	167	17
	3R	6522062	pug	FBgn0020385	intergenic		-178	0.0440252	4.54006e-06	0.0116494	0.000102259	0.980358	-4.02341	15.2451	23.2919	-3.98621	25.3394	33.3118	-4.00481	20.2922	28.3019	-0.0372064	T	G	7	159	10
	3R	6522062	Skeletor	FBgn0262717	intergenic		70	0.0440252	4.54006e-06	0.0116494	0.000102259	0.980358	-4.02341	15.2451	23.2919	-3.98621	25.3394	33.3118	-4.00481	20.2922	28.3019	-0.0372064	T	G	7	159	10
	3R	6525129	pug	FBgn0020385	intronic	pug-in		0.0419162	3.88769e-06	0.0088181	7.04153e-05	0.993091	-4.08939	15.1131	23.2919	-4.10232	25.1072	33.3118	-4.09586	20.1102	28.3019	0.0129251	A	C	7	167	21
	3R	6525129	CG14683	FBgn0037822	intergenic		431	0.0419162	3.88769e-06	0.0088181	7.04153e-05	0.993091	-4.08939	15.1131	23.2919	-4.10232	25.1072	33.3118	-4.09586	20.1102	28.3019	0.0129251	A	C	7	167	21
	3R	6525129	CG31391	FBgn0051391	intergenic		-3965	0.0419162	3.88769e-06	0.0088181	7.04153e-05	0.993091	-4.08939	15.1131	23.2919	-4.10232	25.1072	33.3118	-4.09586	20.1102	28.3019	0.0129251	A	C	7	167	21
	3R	6525240	pug	FBgn0020385	intronic	pug-in		0.0426829	4.6796e-06	0.0100489	8.72768e-05	0.978252	-4.09185	15.1082	23.2919	-4.05102	25.2098	33.3118	-4.07144	20.159	28.3019	-0.0408266	A	T	7	164	15
	3R	6525240	CG14683	FBgn0037822	intergenic		542	0.0426829	4.6796e-06	0.0100489	8.72768e-05	0.978252	-4.09185	15.1082	23.2919	-4.05102	25.2098	33.3118	-4.07144	20.159	28.3019	-0.0408266	A	T	7	164	15
	3R	6525240	CG31391	FBgn0051391	intergenic		-3854	0.0426829	4.6796e-06	0.0100489	8.72768e-05	0.978252	-4.09185	15.1082	23.2919	-4.05102	25.2098	33.3118	-4.07144	20.159	28.3019	-0.0408266	A	T	7	164	15
	3R	6525270	pug	FBgn0020385	intronic	pug-in		0.0421687	4.16047e-06	0.00924294	7.579e-05	0.99492	-4.08988	15.1122	23.2919	-4.08037	25.1511	33.3118	-4.08512	20.1316	28.3019	-0.00950973	A	T	7	166	15
	3R	6525270	CG14683	FBgn0037822	intergenic		572	0.0421687	4.16047e-06	0.00924294	7.579e-05	0.99492	-4.08988	15.1122	23.2919	-4.08037	25.1511	33.3118	-4.08512	20.1316	28.3019	-0.00950973	A	T	7	166	15
	3R	6525270	CG31391	FBgn0051391	intergenic		-3824	0.0421687	4.16047e-06	0.00924294	7.579e-05	0.99492	-4.08988	15.1122	23.2919	-4.08037	25.1511	33.3118	-4.08512	20.1316	28.3019	-0.00950973	A	T	7	166	15
	3R	6525518	pug	FBgn0020385	missense	pug-cds		0.0421687	3.77813e-06	0.00912621	7.34398e-05	0.997534	-4.10067	15.0906	23.2919	-4.09605	25.1197	33.3118	-4.09836	20.1051	28.3019	-0.00462078	G	T	7	166	13
	3R	6525518	CG14683	FBgn0037822	intergenic		820	0.0421687	3.77813e-06	0.00912621	7.34398e-05	0.997534	-4.10067	15.0906	23.2919	-4.09605	25.1197	33.3118	-4.09836	20.1051	28.3019	-0.00462078	G	T	7	166	13
	3R	6525518	CG31391	FBgn0051391	intergenic		-3576	0.0421687	3.77813e-06	0.00912621	7.34398e-05	0.997534	-4.10067	15.0906	23.2919	-4.09605	25.1197	33.3118	-4.09836	20.1051	28.3019	-0.00462078	G	T	7	166	13
	3R	6526675	pug	FBgn0020385	intronic	pug-in		0.0424242	3.98557e-06	0.00817254	6.52867e-05	0.982164	-4.10358	15.0848	23.2919	-4.13687	25.0381	33.3118	-4.12022	20.0614	28.3019	0.0332826	C	T	7	165	14
	3R	6526675	CG14683	FBgn0037822	intergenic		1977	0.0424242	3.98557e-06	0.00817254	6.52867e-05	0.982164	-4.10358	15.0848	23.2919	-4.13687	25.0381	33.3118	-4.12022	20.0614	28.3019	0.0332826	C	T	7	165	14
	3R	6526675	CG31391	FBgn0051391	intergenic		-2419	0.0424242	3.98557e-06	0.00817254	6.52867e-05	0.982164	-4.10358	15.0848	23.2919	-4.13687	25.0381	33.3118	-4.12022	20.0614	28.3019	0.0332826	C	T	7	165	14
	3R	6528336	pug	FBgn0020385	missense	pug:9		0.0443038	5.30346e-06	0.010657	0.000101031	0.974483	-4.10496	15.082	23.2919	-4.05681	25.1982	33.3118	-4.08088	20.1401	28.3019	-0.0481536	C	A	7	158	7
	3R	6528336	CG14683	FBgn0037822	intergenic		3638	0.0443038	5.30346e-06	0.010657	0.000101031	0.974483	-4.10496	15.082	23.2919	-4.05681	25.1982	33.3118	-4.08088	20.1401	28.3019	-0.0481536	C	A	7	158	7
	3R	6528336	CG31391	FBgn0051391	intergenic		-758	0.0443038	5.30346e-06	0.010657	0.000101031	0.974483	-4.10496	15.082	23.2919	-4.05681	25.1982	33.3118	-4.08088	20.1401	28.3019	-0.0481536	C	A	7	158	7
	3R	6533355	CG31278	FBpp0081795	missense	CG31278-PA		0.0419162	3.88769e-06	0.0088181	7.04153e-05	0.993091	-4.08939	15.1131	23.2919	-4.10232	25.1072	33.3118	-4.09586	20.1102	28.3019	0.0129251	C	A	7	167	21
	3R	6540697	CG4073	FBpp0081746	synonymous	CG4073-PA		0.0365854	1.21758e-06	0.00225465	1.03716e-05	0.751695	-4.64862	15.1142	24.4114	-5.1579	25.1152	35.431	-4.90326	20.1147	29.9212	0.509276	C	T	6	164	12
	3R	6731722	CG6621	FBgn0037855	intergenic		12470	0.115854	9.71854e-06	0.0228474	0.000283944	0.812609	-2.49732	14.9123	19.9069	-2.27195	24.9779	29.5218	-2.38464	19.9451	24.7144	-0.225368	G	T	19	164	17
	3R	6731722	CG4683	FBgn0037857	intergenic		-44284	0.115854	9.71854e-06	0.0228474	0.000283944	0.812609	-2.49732	14.9123	19.9069	-2.27195	24.9779	29.5218	-2.38464	19.9451	24.7144	-0.225368	G	T	19	164	17
	3R	7236550	Irbp	FBgn0011774	intronic	Irbp-in		0.0239521	0.536727	0.000162854	0.0115941	9.89833e-06	0.740044	15.4914	14.0113	-7.65559	25.0843	40.3955	-3.45777	20.2879	27.2034	8.39563	G	A	4	167	23
	3R	9531242	Adgf-C	FBgn0038173	intergenic		-1237	0.060241	4.13438e-05	0.000315626	6.0438e-06	0.198462	-3.09161	15.1052	21.2885	-4.70919	24.9515	34.3699	-3.9004	20.0284	27.8292	1.61758	T	C	10	166	18
	3R	9531242	Adgf-D	FBgn0038172	intergenic		62	0.060241	4.13438e-05	0.000315626	6.0438e-06	0.198462	-3.09161	15.1052	21.2885	-4.70919	24.9515	34.3699	-3.9004	20.0284	27.8292	1.61758	T	C	10	166	18
	3R	9570266	CG9602	FBgn0038175	intergenic		26368	0.054878	0.942929	2.74525e-05	0.00204319	6.47818e-06	0.0580714	15.5318	15.4157	-5.77502	24.8249	36.3749	-2.85847	20.1783	25.8953	5.83309	A	C	9	164	8
	3R	9570266	CG34383	FBgn0085412	intronic	CG34383-in		0.054878	0.942929	2.74525e-05	0.00204319	6.47818e-06	0.0580714	15.5318	15.4157	-5.77502	24.8249	36.3749	-2.85847	20.1783	25.8953	5.83309	A	C	9	164	8
	3R	9570266	CG9312	FBgn0038179	intergenic		-21231	0.054878	0.942929	2.74525e-05	0.00204319	6.47818e-06	0.0580714	15.5318	15.4157	-5.77502	24.8249	36.3749	-2.85847	20.1783	25.8953	5.83309	A	C	9	164	8
	3R	9574949	CG9602	FBgn0038175	intergenic		31051	0.0722892	0.339297	0.000285977	0.0229788	7.11333e-06	0.677534	15.5809	14.2259	-4.3812	24.8254	33.5878	-1.85183	20.2032	23.9068	5.05873	A	G	12	166	15
	3R	9574949	CG34383	FBgn0085412	intronic	CG34383-in		0.0722892	0.339297	0.000285977	0.0229788	7.11333e-06	0.677534	15.5809	14.2259	-4.3812	24.8254	33.5878	-1.85183	20.2032	23.9068	5.05873	A	G	12	166	15
	3R	9574949	CG9312	FBgn0038179	intergenic		-16548	0.0722892	0.339297	0.000285977	0.0229788	7.11333e-06	0.677534	15.5809	14.2259	-4.3812	24.8254	33.5878	-1.85183	20.2032	23.9068	5.05873	A	G	12	166	15
	3R	9574975	CG9602	FBgn0038175	intergenic		31077	0.0722892	0.339297	0.000285977	0.0229788	7.11333e-06	0.677534	15.5809	14.2259	-4.3812	24.8254	33.5878	-1.85183	20.2032	23.9068	5.05873	T	A	12	166	15
	3R	9574975	CG34383	FBgn0085412	intronic	CG34383-in		0.0722892	0.339297	0.000285977	0.0229788	7.11333e-06	0.677534	15.5809	14.2259	-4.3812	24.8254	33.5878	-1.85183	20.2032	23.9068	5.05873	T	A	12	166	15
	3R	9574975	CG9312	FBgn0038179	intergenic		-16522	0.0722892	0.339297	0.000285977	0.0229788	7.11333e-06	0.677534	15.5809	14.2259	-4.3812	24.8254	33.5878	-1.85183	20.2032	23.9068	5.05873	T	A	12	166	15
	3R	9576372	CG9602	FBgn0038175	intergenic		32474	0.0783133	0.290611	0.000372778	0.0286995	8.0732e-06	0.717437	15.6174	14.1826	-4.13362	24.8526	33.1198	-1.70809	20.235	23.6512	4.85106	T	G	13	166	11
	3R	9576372	CG34383	FBgn0085412	intronic	CG34383-in		0.0783133	0.290611	0.000372778	0.0286995	8.0732e-06	0.717437	15.6174	14.1826	-4.13362	24.8526	33.1198	-1.70809	20.235	23.6512	4.85106	T	G	13	166	11
	3R	9576372	CG9312	FBgn0038179	intergenic		-15125	0.0783133	0.290611	0.000372778	0.0286995	8.0732e-06	0.717437	15.6174	14.1826	-4.13362	24.8526	33.1198	-1.70809	20.235	23.6512	4.85106	T	G	13	166	11
	3R	9736654	ems	FBgn0000576	intergenic		6308	0.0301205	0.157932	7.67982e-06	7.51749e-05	0.000129308	-1.51448	15.3917	18.4207	-8.10265	24.9707	41.176	-4.80857	20.1812	29.7984	6.58817	C	T	5	166	11
	3R	9736654	Art9	FBgn0038188	intergenic		-30617	0.0301205	0.157932	7.67982e-06	7.51749e-05	0.000129308	-1.51448	15.3917	18.4207	-8.10265	24.9707	41.176	-4.80857	20.1812	29.7984	6.58817	C	T	5	166	11
	3R	9841583	rdx	FBgn0044329	intronic	rdx-in		0.0301205	0.246193	0.000557786	0.0400178	9.07228e-06	1.24663	15.5115	13.0183	-6.3263	25.0841	37.7367	-2.53983	20.2978	25.3775	7.57292	A	C	5	166	15
	3R	9843562	rdx	FBgn0044329	intronic	rdx-in		0.0258065	0.135836	0.000563947	0.0554008	2.01864e-06	1.77323	15.5601	12.0136	-7.16427	25.0593	39.3878	-2.69552	20.3097	25.7007	8.9375	A	G	4	155	13
	3R	10341315	Pde6	FBgn0038237	UTR	Pde6-u3		0.0493827	1.20186e-06	0.35944	0.00584255	0.0545411	-4.06911	15.0603	23.1985	-1.36825	25.4243	28.1608	-2.71868	20.2423	25.6797	-2.70086	C	A	8	162	9
	3R	11216102	CG43073	FBgn0262483	intronic	CG43073-in		0.0254777	0.700595	8.42972e-05	0.00582608	8.03392e-06	0.456161	15.3286	14.4163	-8.02897	25.0876	41.1455	-3.7864	20.2081	27.7809	8.48513	A	G	4	157	8
	3R	11216102	CG6125	FBgn0038337	intergenic		-12424	0.0254777	0.700595	8.42972e-05	0.00582608	8.03392e-06	0.456161	15.3286	14.4163	-8.02897	25.0876	41.1455	-3.7864	20.2081	27.7809	8.48513	A	G	4	157	8
	3R	11216102	h-cup	FBgn0038334	intergenic		7429	0.0254777	0.700595	8.42972e-05	0.00582608	8.03392e-06	0.456161	15.3286	14.4163	-8.02897	25.0876	41.1455	-3.7864	20.2081	27.7809	8.48513	A	G	4	157	8
	3R	11695487	CG9632	FBgn0038377	intergenic		8287	0.481481	0.81542	3.8897e-06	0.000991103	3.76423e-07	-0.0873263	15.4762	15.6508	2.86941	28.3174	22.5786	1.39104	21.8968	19.1147	-2.95674	C	T	78	162	14
	3R	11695487	CG14877	FBgn0038380	intergenic		-19429	0.481481	0.81542	3.8897e-06	0.000991103	3.76423e-07	-0.0873263	15.4762	15.6508	2.86941	28.3174	22.5786	1.39104	21.8968	19.1147	-2.95674	C	T	78	162	14
	3R	11695487	CG31183	FBgn0051183	missense	CG31183:1		0.481481	0.81542	3.8897e-06	0.000991103	3.76423e-07	-0.0873263	15.4762	15.6508	2.86941	28.3174	22.5786	1.39104	21.8968	19.1147	-2.95674	C	T	78	162	14
	3R	12959211	CG31266	FBgn0051266	intronic	CG31266-in		0.0239521	8.64717e-07	0.00957024	4.49814e-05	0.851363	-5.68686	15.1835	26.5572	-5.32029	25.1962	35.8368	-5.50357	20.1899	31.197	-0.366573	A	T	4	167	20
	3R	13901120	htl	FBgn0010389	intergenic		22414	0.0240964	7.68006e-06	0.338961	0.0086754	0.0981874	-5.21788	15.211	25.6468	-1.98636	25.3713	29.344	-3.60212	20.2912	27.4954	-3.23152	C	G	4	166	15
	3R	13901120	CG14317	FBgn0038566	intergenic		-5723	0.0240964	7.68006e-06	0.338961	0.0086754	0.0981874	-5.21788	15.211	25.6468	-1.98636	25.3713	29.344	-3.60212	20.2912	27.4954	-3.23152	C	G	4	166	15
	3R	13902173	htl	FBgn0010389	intergenic		23467	0.0239521	7.13836e-06	0.33569	0.00839535	0.0977357	-5.22046	15.2059	25.6468	-1.99423	25.3555	29.344	-3.60734	20.2807	27.4954	-3.22623	T	A	4	167	18
	3R	13902173	CG14317	FBgn0038566	intergenic		-4670	0.0239521	7.13836e-06	0.33569	0.00839535	0.0977357	-5.22046	15.2059	25.6468	-1.99423	25.3555	29.344	-3.60734	20.2807	27.4954	-3.22623	T	A	4	167	18
	3R	13903329	htl	FBgn0010389	intergenic		24623	0.0239521	7.13836e-06	0.33569	0.00839535	0.0977357	-5.22046	15.2059	25.6468	-1.99423	25.3555	29.344	-3.60734	20.2807	27.4954	-3.22623	G	A	4	167	17
	3R	13903329	CG14317	FBgn0038566	intergenic		-3514	0.0239521	7.13836e-06	0.33569	0.00839535	0.0977357	-5.22046	15.2059	25.6468	-1.99423	25.3555	29.344	-3.60734	20.2807	27.4954	-3.22623	G	A	4	167	17
	3R	13903382	htl	FBgn0010389	intergenic		24676	0.0239521	7.13836e-06	0.33569	0.00839535	0.0977357	-5.22046	15.2059	25.6468	-1.99423	25.3555	29.344	-3.60734	20.2807	27.4954	-3.22623	C	T	4	167	17
	3R	13903382	CG14317	FBgn0038566	intergenic		-3461	0.0239521	7.13836e-06	0.33569	0.00839535	0.0977357	-5.22046	15.2059	25.6468	-1.99423	25.3555	29.344	-3.60734	20.2807	27.4954	-3.22623	C	T	4	167	17
	3R	13904040	htl	FBgn0010389	intergenic		25334	0.0243902	3.93637e-06	0.348514	0.00887869	0.083515	-5.26527	15.1163	25.6468	-1.9515	25.441	29.344	-3.60838	20.2786	27.4954	-3.31377	C	T	4	164	12
	3R	13904040	CG14317	FBgn0038566	intergenic		-2803	0.0243902	3.93637e-06	0.348514	0.00887869	0.083515	-5.26527	15.1163	25.6468	-1.9515	25.441	29.344	-3.60838	20.2786	27.4954	-3.31377	C	T	4	164	12
	3R	13909852	sr	FBgn0003499	intergenic		-6673	0.0864198	8.58914e-06	0.082663	0.00131284	0.409222	-2.88386	15.0343	20.802	-1.99089	25.1796	29.1614	-2.43737	20.1069	24.9817	-0.892964	C	A	14	162	16
	3R	13909852	CG14317	FBgn0038566	intergenic		1663	0.0864198	8.58914e-06	0.082663	0.00131284	0.409222	-2.88386	15.0343	20.802	-1.99089	25.1796	29.1614	-2.43737	20.1069	24.9817	-0.892964	C	A	14	162	16
	3R	14131864	PKD	FBgn0038603	intronic	PKD-in		0.0487805	1.19546e-06	0.0306783	0.000203968	0.566211	-3.99451	15.1703	23.1593	-3.18971	25.2511	31.6305	-3.59211	20.2107	27.3949	-0.804805	A	G	8	164	11
	3R	15243041	CG31221	FBgn0051221	intronic	CG31221-in		0.0299401	3.13274e-06	0.635948	0.0198573	0.0225769	-4.85216	15.1654	24.8697	-0.880691	25.3983	27.1597	-2.86642	20.2819	26.0147	-3.97147	C	T	5	167	16
	3R	20155494	CG5728	FBgn0039182	synonymous	CG5728:3		0.0245399	7.13004e-07	0.0314043	0.000183404	0.518717	-5.72458	15.1728	26.622	-4.45923	25.1186	34.0371	-5.0919	20.1457	30.3295	-1.26535	C	G	4	163	19
	3R	20155619	CG5728	FBgn0039182	missense	CG5728:3		0.0246914	7.72424e-07	0.0324001	0.000194503	0.511586	-5.72488	15.1722	26.622	-4.4371	25.1629	34.0371	-5.08099	20.1675	30.3295	-1.28777	A	G	4	162	23
	3R	20157151	CG5728	FBgn0039182	synonymous	CG5728:4		0.0239521	2.30609e-06	0.000176562	9.23509e-07	0.27311	-5.4761	15.1936	26.1458	-7.61628	25.0862	40.3188	-6.54619	20.1399	33.2323	2.14018	G	A	4	167	24
	3R	21736567	CG42235	FBgn0250757	intronic	CG42235-in		0.0294118	0.268599	0.000577979	0.0425717	7.58332e-06	1.36017	15.4084	12.688	-7.05922	24.7885	38.9069	-2.84953	20.0984	25.7975	8.41939	T	A	4	136	9
	3R	22173554	CG6036	FBgn0039421	intergenic		2359	0.0246914	7.63085e-06	6.55985e-05	6.35223e-07	0.1399	-5.24478	15.1993	25.6888	-8.13393	25.1619	41.4298	-6.68936	20.1806	33.5593	2.88915	G	C	4	162	10
	3R	22173554	CG14239	FBgn0039424	intergenic		-54077	0.0246914	7.63085e-06	6.55985e-05	6.35223e-07	0.1399	-5.24478	15.1993	25.6888	-8.13393	25.1619	41.4298	-6.68936	20.1806	33.5593	2.88915	G	C	4	162	10
	3R	22173554	CG33970	FBgn0053970	intronic	CG33970-in		0.0246914	7.63085e-06	6.55985e-05	6.35223e-07	0.1399	-5.24478	15.1993	25.6888	-8.13393	25.1619	41.4298	-6.68936	20.1806	33.5593	2.88915	G	C	4	162	10
	3R	22493543	TwdlQ	FBgn0039448	intergenic		-24813	0.0240964	0.0371145	4.53404e-06	1.41586e-05	0.000451114	-2.48895	15.3454	20.3233	-9.19266	24.9425	43.3279	-5.8408	20.144	31.8256	6.70371	C	A	4	166	15
	3R	22493543	Tb	FBgn0243586	intergenic		10290	0.0240964	0.0371145	4.53404e-06	1.41586e-05	0.000451114	-2.48895	15.3454	20.3233	-9.19266	24.9425	43.3279	-5.8408	20.144	31.8256	6.70371	C	A	4	166	15
	3R	22493543	beat-VII	FBgn0250908	intronic	beat-VII-in		0.0240964	0.0371145	4.53404e-06	1.41586e-05	0.000451114	-2.48895	15.3454	20.3233	-9.19266	24.9425	43.3279	-5.8408	20.144	31.8256	6.70371	C	A	4	166	15
	3R	23654891	CG34353	FBgn0085382	intronic	CG34353-in		0.0239521	0.000889024	1.16146e-06	2.83386e-07	0.0025773	-3.91762	15.2683	23.1035	-9.73395	24.9848	44.4527	-6.82579	20.1265	33.7781	5.81633	T	C	4	167	18
	3R	24167202	Moca-cyp	FBgn0039581	intronic	Moca-cyp-in		0.462963	0.178249	0.000602734	0.0490325	5.44514e-06	-0.497509	15.1539	16.1489	2.18852	27.5292	23.1521	0.845503	21.3415	19.6505	-2.68603	G	A	75	162	12
	3R	24189990	Or98b	FBgn0039582	intergenic		10766	0.226994	0.179373	6.18451e-06	7.34848e-05	0.000102576	-0.596345	15.2586	16.4513	-3.35083	24.0925	30.7941	-1.97359	19.6755	23.6227	2.75448	A	C	37	163	12
	3R	24189990	beat-VI	FBgn0039584	intergenic		-53936	0.226994	0.179373	6.18451e-06	7.34848e-05	0.000102576	-0.596345	15.2586	16.4513	-3.35083	24.0925	30.7941	-1.97359	19.6755	23.6227	2.75448	A	C	37	163	12
	3R	24561692	htt	FBgn0027655	intergenic		1619	0.0301205	3.54206e-06	0.654542	0.0211372	0.0220178	-4.82324	15.1973	24.8437	-0.83032	25.4688	27.1294	-2.82678	20.333	25.9866	-3.99292	T	C	5	166	21
	3R	24561692	AR-2	FBgn0039595	intergenic		-1139	0.0301205	3.54206e-06	0.654542	0.0211372	0.0220178	-4.82324	15.1973	24.8437	-0.83032	25.4688	27.1294	-2.82678	20.333	25.9866	-3.99292	T	C	5	166	21
	3R	24630366	CG12558	FBgn0039599	intergenic		13183	0.0993789	0.0448846	0.000640668	0.103098	5.0916e-07	1.25876	15.7539	13.2364	-3.61321	24.6551	31.8815	-1.17723	20.2045	22.5589	4.87197	C	A	16	161	12
	3R	24630366	CheB98a	FBgn0261289	intergenic		-2082	0.0993789	0.0448846	0.000640668	0.103098	5.0916e-07	1.25876	15.7539	13.2364	-3.61321	24.6551	31.8815	-1.17723	20.2045	22.5589	4.87197	C	A	16	161	12
	3R	24673591	CG31048	FBgn0051048	intronic	CG31048-in		0.0301205	0.000194625	4.33391e-05	2.16707e-06	0.0464149	-3.92048	15.2516	23.0926	-7.39977	25.073	39.8726	-5.66012	20.1623	31.4826	3.47929	G	T	5	166	14
	3R	24696836	CG33203	FBgn0053203	UTR	CG33203-u3		0.0239521	2.24894e-05	5.69728e-05	9.22839e-07	0.100188	-4.94483	15.2191	25.1087	-8.14789	25.0608	41.3565	-6.54636	20.1399	33.2326	3.20306	G	C	4	167	23
	3R	24794559	CG14521	FBgn0039617	intronic	CG14521-in		0.0301205	9.5193e-06	0.745181	0.0334123	0.021251	-4.61913	15.2096	24.4478	-0.603165	25.4825	26.6888	-2.61115	20.346	25.5683	-4.01597	T	C	5	166	15
	3R	27277871	Gprk2	FBgn0261988	intronic	Gprk2-in		0.0958084	0.338773	7.81079e-05	0.0123137	1.27305e-06	0.594813	15.5699	14.3803	-4.1577	24.6544	32.9698	-1.78144	20.1122	23.6751	4.75252	A	G	16	167	21
	3R	27277874	Gprk2	FBgn0261988	intronic	Gprk2-in		0.137725	0.0726384	0.00217773	0.134407	9.5593e-06	0.950001	15.7176	13.8176	-2.78102	24.685	30.2471	-0.91551	20.2013	22.0324	3.73102	A	T	23	167	22
	3R	27277875	Gprk2	FBgn0261988	intronic	Gprk2-in		0.0958084	0.338773	7.81079e-05	0.0123137	1.27305e-06	0.594813	15.5699	14.3803	-4.1577	24.6544	32.9698	-1.78144	20.1122	23.6751	4.75252	T	C	16	167	22
	X	3356181	CG10801	FBgn0029660	missense	CG10801-cds		0.349398	4.30895e-05	0.000274201	4.80336e-06	0.178666	-1.50778	14.3257	17.3413	-2.35338	23.7014	28.4082	-1.93058	19.0136	22.8747	0.845592	G	A	58	166	15
	X	3888623	CG6414	FBgn0029690	intergenic		23242	0.0254777	1.02841e-06	0.000535952	2.77208e-06	0.417727	-5.58522	15.2145	26.385	-7.15823	25.0858	39.4023	-6.37173	20.1502	32.8936	1.573	C	T	4	157	12
	X	3888623	CG32790	FBgn0262973	intergenic		-83285	0.0254777	1.02841e-06	0.000535952	2.77208e-06	0.417727	-5.58522	15.2145	26.385	-7.15823	25.0858	39.4023	-6.37173	20.1502	32.8936	1.573	C	T	4	157	12
	X	4640016	Proc-R	FBgn0029723	intergenic		16489	0.0299401	7.73841e-06	0.0010915	9.95226e-06	0.453728	-4.66681	15.1765	24.5101	-5.98076	25.0929	37.0545	-5.32379	20.1347	30.7823	1.31395	G	C	5	167	11
	X	4640016	CG15472	FBgn0029724	intergenic		-23122	0.0299401	7.73841e-06	0.0010915	9.95226e-06	0.453728	-4.66681	15.1765	24.5101	-5.98076	25.0929	37.0545	-5.32379	20.1347	30.7823	1.31395	G	C	5	167	11
	X	5069662	CG15465	FBgn0029746	synonymous	CG15465-PA		0.0479042	0.000510866	3.55045e-06	4.84836e-07	0.00696761	-2.92814	15.1754	21.0317	-6.66627	24.8124	38.1449	-4.79721	19.9939	29.5883	3.73814	T	C	8	167	12
	X	5069662	rg	FBgn0086911	synonymous	rg-in		0.0479042	0.000510866	3.55045e-06	4.84836e-07	0.00696761	-2.92814	15.1754	21.0317	-6.66627	24.8124	38.1449	-4.79721	19.9939	29.5883	3.73814	T	C	8	167	12
	X	5411605	CG12730	FBgn0029771	synonymous	CG12730:2		0.0359281	8.76646e-06	0.183299	0.00371053	0.215133	-4.24937	15.1506	23.6493	-2.26165	25.2886	29.8119	-3.25551	20.2196	26.7306	-1.98772	C	T	6	167	17
	X	5428601	Vsx2	FBgn0263512	intronic	Vsx2-in		0.339394	0.000689166	1.37461e-05	1.83272e-06	0.0138279	-1.30547	14.5863	17.1972	-2.8603	23.4652	29.1858	-2.08289	19.0257	23.1915	1.55483	G	C	56	165	10
	X	5590176	CG3149	FBgn0027564	intergenic		937	0.0363636	3.67499e-06	0.0954183	0.00122804	0.320141	-4.43073	15.1661	24.0275	-2.83747	25.1969	30.8719	-3.6341	20.1815	27.4497	-1.59325	G	T	6	165	15
	X	5590176	CG42794	FBgn0261927	intergenic		-980	0.0363636	3.67499e-06	0.0954183	0.00122804	0.320141	-4.43073	15.1661	24.0275	-2.83747	25.1969	30.8719	-3.6341	20.1815	27.4497	-1.59325	G	T	6	165	15
	X	5590876	CG3149	FBgn0027564	intergenic		1637	0.0509554	8.91863e-06	0.0709922	0.00131794	0.494989	-3.66204	15.1259	22.45	-2.71263	25.1741	30.5994	-3.18734	20.15	26.5247	-0.94941	C	T	8	157	12
	X	5590876	CG42794	FBgn0261927	intergenic		-280	0.0509554	8.91863e-06	0.0709922	0.00131794	0.494989	-3.66204	15.1259	22.45	-2.71263	25.1741	30.5994	-3.18734	20.15	26.5247	-0.94941	C	T	8	157	12
	X	5613046	CG32758	FBgn0052758	intergenic		-722	0.0481928	5.70342e-08	0.272495	0.00188766	0.0445992	-4.4332	15.0753	23.9417	-1.63106	25.3144	28.5765	-3.03213	20.1949	26.2591	-2.80214	T	C	8	166	13
	X	5613046	CG33080	FBgn0053080	intergenic		1235	0.0481928	5.70342e-08	0.272495	0.00188766	0.0445992	-4.4332	15.0753	23.9417	-1.63106	25.3144	28.5765	-3.03213	20.1949	26.2591	-2.80214	T	C	8	166	13
	X	5613091	CG32758	FBgn0052758	intergenic		-677	0.0481928	5.70342e-08	0.272495	0.00188766	0.0445992	-4.4332	15.0753	23.9417	-1.63106	25.3144	28.5765	-3.03213	20.1949	26.2591	-2.80214	G	A	8	166	14
	X	5613091	CG33080	FBgn0053080	intergenic		1280	0.0481928	5.70342e-08	0.272495	0.00188766	0.0445992	-4.4332	15.0753	23.9417	-1.63106	25.3144	28.5765	-3.03213	20.1949	26.2591	-2.80214	G	A	8	166	14
	X	5613363	CG32758	FBgn0052758	intergenic		-405	0.0490798	7.49272e-08	0.270722	0.00194771	0.0448206	-4.46785	15.006	23.9417	-1.65021	25.2761	28.5765	-3.05903	20.1411	26.2591	-2.81764	A	G	8	163	9
	X	5613363	CG33080	FBgn0053080	intergenic		1552	0.0490798	7.49272e-08	0.270722	0.00194771	0.0448206	-4.46785	15.006	23.9417	-1.65021	25.2761	28.5765	-3.05903	20.1411	26.2591	-2.81764	A	G	8	163	9
	X	5613540	CG32758	FBgn0052758	intergenic		-228	0.0419162	2.0644e-07	0.13214	0.000830627	0.141701	-4.56127	15.0736	24.1961	-2.37493	25.252	30.0018	-3.4681	20.1628	27.099	-2.18634	T	G	7	167	11
	X	5613540	CG33080	FBgn0053080	intergenic		1729	0.0419162	2.0644e-07	0.13214	0.000830627	0.141701	-4.56127	15.0736	24.1961	-2.37493	25.252	30.0018	-3.4681	20.1628	27.099	-2.18634	T	G	7	167	11
	X	5732096	CG15765	FBgn0029814	synonymous	CG15765-cds		0.0722892	0.000624324	1.23553e-05	1.51806e-06	0.0137349	-2.3882	15.1329	19.9093	-5.22485	24.7299	35.1796	-3.80653	19.9314	27.5444	2.83665	A	T	12	166	12
	X	5732096	CG12729	FBgn0029816	intergenic		-7217	0.0722892	0.000624324	1.23553e-05	1.51806e-06	0.0137349	-2.3882	15.1329	19.9093	-5.22485	24.7299	35.1796	-3.80653	19.9314	27.5444	2.83665	A	T	12	166	12
	X	5732096	tRNA:CR32761:Psi	FBgn0052761	intergenic		5695	0.0722892	0.000624324	1.23553e-05	1.51806e-06	0.0137349	-2.3882	15.1329	19.9093	-5.22485	24.7299	35.1796	-3.80653	19.9314	27.5444	2.83665	A	T	12	166	12
	X	5745447	CG12729	FBgn0029816	intergenic		5308	0.268293	0.0515304	2.00773e-06	1.09773e-05	0.00015704	-0.808525	15.0092	16.6263	-3.30933	23.6667	30.2853	-2.05893	19.3379	23.4558	2.5008	G	A	44	164	10
	X	5745447	CG43136	FBgn0262610	intergenic		-2389	0.268293	0.0515304	2.00773e-06	1.09773e-05	0.00015704	-0.808525	15.0092	16.6263	-3.30933	23.6667	30.2853	-2.05893	19.3379	23.4558	2.5008	G	A	44	164	10
	X	5873545	Grip	FBgn0029830	intronic	Grip-in		0.025	4.34692e-06	0.0225596	0.000210695	0.749926	-5.34192	15.304	25.9878	-4.71377	25.1655	34.593	-5.02785	20.2347	30.2904	-0.628157	A	C	4	160	6
	X	5873607	Grip	FBgn0029830	intronic	Grip-in		0.0273973	2.34105e-06	0.00685558	4.66041e-05	0.944089	-5.51536	15.086	26.1167	-5.65477	24.9916	36.3012	-5.58507	20.0388	31.2089	0.139409	C	T	4	146	6
	X	5873615	Grip	FBgn0029830	intronic	Grip-in		0.0357143	2.22044e-06	0.0151984	0.000155083	0.849011	-4.90906	14.997	24.8151	-4.58044	24.8926	34.0535	-4.74475	19.9448	29.4343	-0.328615	T	G	5	140	5
	X	5874779	Grip	FBgn0029830	intronic	Grip-in		0.308642	0.0242765	1.34261e-06	3.65073e-06	0.000285167	-0.903508	14.8775	16.6846	-3.2677	23.3451	29.8805	-2.08561	19.1113	23.2825	2.3642	C	T	50	162	8
	X	6116832	sqh	FBgn0003514	intergenic		-262	0.0722892	3.7286e-06	0.0334668	0.000323422	0.626502	-3.1597	15.0482	21.3676	-2.59435	25.1249	30.3136	-2.87702	20.0866	25.8406	-0.565352	G	C	12	166	11
	X	6116832	Efr	FBgn0029849	intergenic		79	0.0722892	3.7286e-06	0.0334668	0.000323422	0.626502	-3.1597	15.0482	21.3676	-2.59435	25.1249	30.3136	-2.87702	20.0866	25.8406	-0.565352	G	C	12	166	11
	X	6148372	Rbcn-3A	FBgn0023458	intronic	Rbcn-3A-in		0.0301205	5.19669e-06	0.0179937	0.000177689	0.833929	-4.74772	15.1996	24.6951	-4.3788	25.1958	33.9534	-4.56326	20.1977	29.3242	-0.368918	A	G	5	166	12
	X	6540973	CG14443	FBgn0029880	intergenic		10771	0.0243902	5.91115e-06	0.0026605	2.17242e-05	0.660872	-5.29821	15.2314	25.8278	-6.1603	25.2092	37.5298	-5.72926	20.2203	31.6788	0.862084	A	T	4	164	8
	X	6540973	pigs	FBgn0029881	intronic	pigs-in		0.0243902	5.91115e-06	0.0026605	2.17242e-05	0.660872	-5.29821	15.2314	25.8278	-6.1603	25.2092	37.5298	-5.72926	20.2203	31.6788	0.862084	A	T	4	164	8
	X	6540973	CG3226	FBgn0029882	intergenic		-6166	0.0243902	5.91115e-06	0.0026605	2.17242e-05	0.660872	-5.29821	15.2314	25.8278	-6.1603	25.2092	37.5298	-5.72926	20.2203	31.6788	0.862084	A	T	4	164	8
	X	6712175	iav	FBgn0086693	synonymous	iav:9		0.11976	0.000260049	5.38212e-05	3.23977e-06	0.0458253	-2.02038	14.972	19.0128	-3.84916	24.5291	32.2274	-2.93477	19.7506	25.6201	1.82878	C	T	20	167	15
	X	6712434	Nf-YC	FBgn0029905	UTR	Nf-YC-u3		0.130719	0.000424632	6.50588e-05	4.42301e-06	0.0495103	-2.01176	14.9893	19.0128	-3.85606	24.5153	32.2274	-2.93391	19.7523	25.6201	1.8443	G	T	20	153	5
	X	6833949	CG14431	FBgn0029922	intronic	CG14431-in		0.0421687	0.00269932	7.28211e-06	2.48043e-06	0.00455053	-2.69021	15.2782	20.6586	-6.88709	24.9192	38.6934	-4.78865	20.0987	29.676	4.19688	T	C	7	166	10
	X	7115312	CG9650	FBgn0029939	intronic	CG9650-in		0.0359281	0.00116015	1.04614e-06	3.13799e-07	0.00206843	-3.14825	15.2297	21.5262	-8.02852	24.8742	40.9312	-5.58839	20.052	31.2287	4.88027	A	T	6	167	16
	X	7547832	ct	FBgn0004198	intronic	ct-in		0.0239521	1.61467e-06	0.0115158	6.94852e-05	0.852773	-5.55381	15.1899	26.2975	-5.19076	25.2024	35.5839	-5.37229	20.1962	30.9407	-0.363056	G	T	4	167	10
	X	7568323	ct	FBgn0004198	synonymous	ct-cds		0.0243902	1.94663e-06	0.0121608	8.15602e-05	0.856109	-5.53825	15.221	26.2975	-5.18256	25.2188	35.5839	-5.3604	20.2199	30.9407	-0.355685	C	T	4	164	12
	X	7575830	ct	FBgn0004198	intergenic		3538	0.0621118	8.2557e-07	0.00444423	1.95607e-05	0.979045	-3.66373	14.9973	22.3247	-3.696	24.7762	32.1682	-3.67986	19.8867	27.2465	0.0322708	G	T	10	161	8
	X	7575830	CHES-1-like	FBgn0029504	intergenic		-1661	0.0621118	8.2557e-07	0.00444423	1.95607e-05	0.979045	-3.66373	14.9973	22.3247	-3.696	24.7762	32.1682	-3.67986	19.8867	27.2465	0.0322708	G	T	10	161	8
	X	7575832	ct	FBgn0004198	intergenic		3540	0.0613497	1.35981e-06	0.00453596	2.42551e-05	0.968398	-3.63042	15.0639	22.3247	-3.67881	24.8106	32.1682	-3.65461	19.9372	27.2465	0.0483837	G	T	10	163	8
	X	7575832	CHES-1-like	FBgn0029504	intergenic		-1659	0.0613497	1.35981e-06	0.00453596	2.42551e-05	0.968398	-3.63042	15.0639	22.3247	-3.67881	24.8106	32.1682	-3.65461	19.9372	27.2465	0.0483837	G	T	10	163	8
	X	11143034	CG15198	FBgn0030283	intergenic		116	0.0377358	0.0320197	2.14288e-06	6.36107e-06	0.000323782	-2.09347	15.2859	19.4729	-7.80464	25.0359	40.6451	-4.94906	20.1609	30.059	5.71117	C	A	6	159	7
	X	11143034	CG34144	FBgn0083980	intergenic		-48302	0.0377358	0.0320197	2.14288e-06	6.36107e-06	0.000323782	-2.09347	15.2859	19.4729	-7.80464	25.0359	40.6451	-4.94906	20.1609	30.059	5.71117	C	A	6	159	7
	X	13771994	mamo	FBgn0085375	intronic	mamo-in		0.204819	0.152733	0.000655236	0.057674	4.3958e-06	0.649336	15.75	14.4514	-2.63914	24.3206	29.5989	-0.994901	20.0353	22.0251	3.28847	A	G	34	166	14
	X	14824961	Flo-2	FBgn0024753	synonymous	Flo-2-cds		0.0628931	5.37683e-07	0.27842	0.00318839	0.0618019	-3.78469	14.9767	22.5461	-1.44848	25.5757	28.4726	-2.61659	20.2762	25.5094	-2.33621	G	A	10	159	9
	X	14824961	CG9009	FBgn0027601	intergenic		-3112	0.0628931	5.37683e-07	0.27842	0.00318839	0.0618019	-3.78469	14.9767	22.5461	-1.44848	25.5757	28.4726	-2.61659	20.2762	25.5094	-2.33621	G	A	10	159	9
	X	14824961	CG32591	FBgn0052591	intergenic		1984	0.0628931	5.37683e-07	0.27842	0.00318839	0.0618019	-3.78469	14.9767	22.5461	-1.44848	25.5757	28.4726	-2.61659	20.2762	25.5094	-2.33621	G	A	10	159	9
	X	15325612	CG18210	FBgn0263257	intronic	CG18210-in		0.025	1.64572e-05	0.000357118	4.6296e-06	0.238448	-4.99726	15.1084	25.1029	-7.3132	24.9651	39.5915	-6.15523	20.0368	32.3472	2.31594	G	A	4	160	6
	X	15811757	CG8909	FBgn0030706	synonymous	CG8909:8		0.174699	7.35436e-05	0.000264993	6.81029e-06	0.161019	-1.87755	14.8176	18.5727	-2.97881	24.4915	30.4492	-2.42818	19.6546	24.5109	1.10126	C	T	29	166	18
	X	18439026	Bx	FBgn0000242	intronic	Bx-in		0.0487805	6.0508e-06	0.00305781	2.60124e-05	0.689469	-3.79844	15.094	22.6909	-4.36078	25.0631	33.7847	-4.07961	20.0786	28.2378	0.562339	A	G	8	164	8
	X	18813488	CG7378	FBgn0030976	intergenic		10158	0.0838323	2.25501e-06	0.00185619	1.04083e-05	0.65231	-3.02396	14.9489	20.9969	-3.51013	24.8626	31.8828	-3.26704	19.9057	26.4398	0.486171	T	A	14	167	17
	X	18813488	CG32541	FBgn0052541	intergenic		-10904	0.0838323	2.25501e-06	0.00185619	1.04083e-05	0.65231	-3.02396	14.9489	20.9969	-3.51013	24.8626	31.8828	-3.26704	19.9057	26.4398	0.486171	T	A	14	167	17
	X	18900234	CG32541	FBgn0052541	intronic	CG32541-in		0.0239521	4.47689e-07	0.000315828	8.202e-07	0.441694	-5.82305	15.177	26.8231	-7.32683	25.1001	39.7538	-6.57494	20.1385	33.2884	1.50379	T	C	4	167	16
	X	18900234	CG42506	FBgn0260232	intronic	CG42506-in		0.0239521	4.47689e-07	0.000315828	8.202e-07	0.441694	-5.82305	15.177	26.8231	-7.32683	25.1001	39.7538	-6.57494	20.1385	33.2884	1.50379	T	C	4	167	16
	X	18900339	CG32541	FBgn0052541	intronic	CG32541-in		0.0481928	9.39714e-06	0.00931621	0.000102481	0.938563	-3.70219	15.0939	22.4983	-3.80983	25.0125	32.6322	-3.75601	20.0532	27.5652	0.107635	T	C	8	166	15
	X	18900339	CG42506	FBgn0260232	intronic	CG42506-in		0.0481928	9.39714e-06	0.00931621	0.000102481	0.938563	-3.70219	15.0939	22.4983	-3.80983	25.0125	32.6322	-3.75601	20.0532	27.5652	0.107635	T	C	8	166	15
	X	18900516	CG32541	FBgn0052541	intronic	CG32541-in		0.0239521	4.47689e-07	0.000315828	8.202e-07	0.441694	-5.82305	15.177	26.8231	-7.32683	25.1001	39.7538	-6.57494	20.1385	33.2884	1.50379	T	C	4	167	17
	X	18900516	CG42506	FBgn0260232	intronic	CG42506-in		0.0239521	4.47689e-07	0.000315828	8.202e-07	0.441694	-5.82305	15.177	26.8231	-7.32683	25.1001	39.7538	-6.57494	20.1385	33.2884	1.50379	T	C	4	167	17
	X	18901489	CG32541	FBgn0052541	intronic	CG32541-in		0.0239521	4.47689e-07	0.000315828	8.202e-07	0.441694	-5.82305	15.177	26.8231	-7.32683	25.1001	39.7538	-6.57494	20.1385	33.2884	1.50379	T	G	4	167	20
	X	18901489	CG42506	FBgn0260232	intronic	CG42506-in		0.0239521	4.47689e-07	0.000315828	8.202e-07	0.441694	-5.82305	15.177	26.8231	-7.32683	25.1001	39.7538	-6.57494	20.1385	33.2884	1.50379	T	G	4	167	20
	X	18903314	CG32541	FBgn0052541	intronic	CG32541-in		0.075	0.00435881	6.64065e-07	6.19919e-07	0.000622706	-2.02378	15.1475	19.1951	-5.94201	24.7837	36.6678	-3.9829	19.9656	27.9314	3.91824	G	A	12	160	6
	X	18903314	CG42506	FBgn0260232	intronic	CG42506-in		0.075	0.00435881	6.64065e-07	6.19919e-07	0.000622706	-2.02378	15.1475	19.1951	-5.94201	24.7837	36.6678	-3.9829	19.9656	27.9314	3.91824	G	A	12	160	6
	X	18903315	CG32541	FBgn0052541	intronic	CG32541-in		0.0807453	0.00181647	4.05012e-06	1.23917e-06	0.00415298	-2.1345	15.1475	19.4165	-5.32779	24.7837	35.4393	-3.73115	19.9656	27.4279	3.19329	T	C	13	161	5
	X	18903315	CG42506	FBgn0260232	intronic	CG42506-in		0.0807453	0.00181647	4.05012e-06	1.23917e-06	0.00415298	-2.1345	15.1475	19.4165	-5.32779	24.7837	35.4393	-3.73115	19.9656	27.4279	3.19329	T	C	13	161	5
	X	19733623	pico	FBgn0261811	intronic	pico-in		0.110429	0.678437	3.95487e-06	0.000324914	3.47497e-06	-0.246951	15.4644	15.9583	-4.60057	24.4784	33.6795	-2.42376	19.9714	24.8189	4.35362	G	C	18	163	9
	X	19760459	CG15618	FBgn0031077	intergenic		902	0.259036	0.00266949	1.11817e-05	3.61396e-06	0.00621979	-1.24608	14.8226	17.3148	-3.10296	23.8775	30.0835	-2.17452	19.3501	23.6991	1.85688	A	G	43	166	18
	X	19760459	CG32529	FBgn0052529	intergenic		-1984	0.259036	0.00266949	1.11817e-05	3.61396e-06	0.00621979	-1.24608	14.8226	17.3148	-3.10296	23.8775	30.0835	-2.17452	19.3501	23.6991	1.85688	A	G	43	166	18
	X	19760503	CG15618	FBgn0031077	intergenic		946	0.254545	0.00355316	1.6643e-05	5.88955e-06	0.00701386	-1.2223	14.8226	17.2672	-3.07341	23.8775	30.0244	-2.14785	19.3501	23.6458	1.85111	T	C	42	165	19
	X	19760503	CG32529	FBgn0052529	intergenic		-1940	0.254545	0.00355316	1.6643e-05	5.88955e-06	0.00701386	-1.2223	14.8226	17.2672	-3.07341	23.8775	30.0244	-2.14785	19.3501	23.6458	1.85111	T	C	42	165	19
	X	19760677	CG15618	FBgn0031077	intergenic		1120	0.256098	0.00259896	1.8425e-05	5.49816e-06	0.00829218	-1.25983	14.7632	17.2829	-3.06843	23.9036	30.0405	-2.16413	19.3334	23.6617	1.8086	G	C	42	164	14
	X	19760677	CG32529	FBgn0052529	intergenic		-1766	0.256098	0.00259896	1.8425e-05	5.49816e-06	0.00829218	-1.25983	14.7632	17.2829	-3.06843	23.9036	30.0405	-2.16413	19.3334	23.6617	1.8086	G	C	42	164	14
	X	19760780	CG15618	FBgn0031077	intergenic		1223	0.262195	0.00341873	2.02775e-05	7.38276e-06	0.00776679	-1.21684	14.7594	17.1931	-3.01058	23.7813	29.8024	-2.11371	19.2703	23.4977	1.79373	G	A	43	164	8
	X	19760780	CG32529	FBgn0052529	intergenic		-1663	0.262195	0.00341873	2.02775e-05	7.38276e-06	0.00776679	-1.21684	14.7594	17.1931	-3.01058	23.7813	29.8024	-2.11371	19.2703	23.4977	1.79373	G	A	43	164	8
	X	19761586	CG15618	FBgn0031077	intergenic		2029	0.0294118	2.91369e-05	0.000142643	4.2853e-06	0.109229	-4.79048	15.0889	24.6699	-7.80152	25.055	40.658	-6.296	20.0719	32.6639	3.01104	T	A	4	136	4
	X	19761586	CG32529	FBgn0052529	intergenic		-857	0.0294118	2.91369e-05	0.000142643	4.2853e-06	0.109229	-4.79048	15.0889	24.6699	-7.80152	25.055	40.658	-6.296	20.0719	32.6639	3.01104	T	A	4	136	4
	X	22240772	fog	FBgn0000719	intronic	fog-in		0.0545455	0.0372732	5.19364e-06	1.48075e-05	0.000526841	-1.68803	15.296	18.6721	-6.21674	24.8488	37.2822	-3.95238	20.0724	27.9771	4.52871	C	T	9	165	11
	X	22240772	CG42346	FBgn0259677	intergenic		-27716	0.0545455	0.0372732	5.19364e-06	1.48075e-05	0.000526841	-1.68803	15.296	18.6721	-6.21674	24.8488	37.2822	-3.95238	20.0724	27.9771	4.52871	C	T	9	165	11
	X	22240772	mir-2491	FBgn0262237	intergenic		5353	0.0545455	0.0372732	5.19364e-06	1.48075e-05	0.000526841	-1.68803	15.296	18.6721	-6.21674	24.8488	37.2822	-3.95238	20.0724	27.9771	4.52871	C	T	9	165	11
	X	22240773	fog	FBgn0000719	intronic	fog-in		0.0545455	0.0372732	5.19364e-06	1.48075e-05	0.000526841	-1.68803	15.296	18.6721	-6.21674	24.8488	37.2822	-3.95238	20.0724	27.9771	4.52871	T	A	9	165	12
	X	22240773	CG42346	FBgn0259677	intergenic		-27715	0.0545455	0.0372732	5.19364e-06	1.48075e-05	0.000526841	-1.68803	15.296	18.6721	-6.21674	24.8488	37.2822	-3.95238	20.0724	27.9771	4.52871	T	A	9	165	12
	X	22240773	mir-2491	FBgn0262237	intergenic		5354	0.0545455	0.0372732	5.19364e-06	1.48075e-05	0.000526841	-1.68803	15.296	18.6721	-6.21674	24.8488	37.2822	-3.95238	20.0724	27.9771	4.52871	T	A	9	165	12
Males	2L	548688	Ets21C	FBgn0005660	intronic	Ets21C-in		0.0242424	3.90536e-06	0.813616	0.0973753	0.00659848	-4.33116	13.7426	22.405	0.435959	29.1907	28.3188	-1.9476	21.4667	25.3619	-4.76712	G	A	4	165	16
	2L	549825	Ets21C	FBgn0005660	intronic	Ets21C-in		0.0424242	2.0697e-06	0.0502356	0.000509407	0.625608	-3.40693	13.6446	20.4585	-2.74653	28.914	34.4071	-3.07673	21.2793	27.4328	-0.660397	G	A	7	165	14
	2L	553807	rempA	FBgn0260933	UTR	rempA-u3		0.0240964	3.79245e-06	0.815315	0.0951363	0.00635994	-4.34579	13.7134	22.405	0.430631	29.1801	28.3188	-1.95758	21.4467	25.3619	-4.77642	G	A	4	166	16
	2L	553934	rempA	FBgn0260933	UTR	rempA-u3		0.0301205	1.3332e-06	0.49787	0.0132596	0.0623099	-4.0659	13.6779	21.8097	-1.12054	29.0918	31.3329	-2.59322	21.3848	26.5713	-2.94536	C	T	5	166	21
	2L	553997	rempA	FBgn0260933	synonymous	rempA-PB		0.0240964	3.79245e-06	0.815315	0.0951363	0.00635994	-4.34579	13.7134	22.405	0.430631	29.1801	28.3188	-1.95758	21.4467	25.3619	-4.77642	C	T	4	166	15
	2L	2659687	Prosbeta4R2	FBgn0031443	intronic	Prosbeta4R2-in		0.0727273	6.99552e-06	0.27795	0.00737905	0.214205	2.49828	14.3452	9.34861	1.1857	29.3542	26.9828	1.84199	21.8497	18.1657	1.31258	G	A	12	165	12
	2L	3341748	E23	FBgn0020445	intronic	E23-in		0.278481	4.94044e-06	0.244628	0.358226	0.000184978	1.51261	14.8245	11.7993	-0.751282	28.7217	30.2243	0.380663	21.7731	21.0118	2.26389	C	A	44	158	9
	2L	3960753	CG34176	FBgn0085205	intergenic		-43327	0.2875	0.934147	1.06325e-05	0.000559256	6.55102e-06	-0.02788	13.9247	13.9804	-2.71992	27.4234	32.8632	-1.3739	20.674	23.4218	2.69204	C	T	46	160	14
	2L	3960753	CG31773	FBgn0051773	intergenic		46465	0.2875	0.934147	1.06325e-05	0.000559256	6.55102e-06	-0.02788	13.9247	13.9804	-2.71992	27.4234	32.8632	-1.3739	20.674	23.4218	2.69204	C	T	46	160	14
	2L	4897343	CG3036	FBgn0031645	RNA	CG3036-in		0.104294	0.42434	5.68924e-06	0.000112639	2.70787e-05	-0.394215	13.8193	14.6077	-4.03823	28.0154	36.0919	-2.21622	20.9174	25.3498	3.64401	G	A	17	163	20
	2L	9844279	nAcRalpha-30D	FBgn0032151	intronic	nAcRalpha-30D-in		0.375796	0.00437257	1.16918e-05	3.04759e-06	0.00386946	-0.89848	13.2645	15.0615	-2.56575	27.2203	32.3518	-1.73212	20.2424	23.7066	1.66727	G	A	59	157	15
	2L	12411766	vir-1	FBgn0043841	intronic	vir-1-in		0.296774	0.895196	2.39578e-06	0.000365172	6.0135e-07	0.0450242	13.9861	13.896	-2.89974	27.2042	33.0036	-1.42736	20.5951	23.4498	2.94477	C	T	46	155	11
	2L	13634912	ics	FBgn0028546	intergenic		-4607	0.273885	0.0128783	1.87593e-05	9.12216e-06	0.00335352	0.854802	14.4019	12.6923	2.6743	30.4068	25.0582	1.76455	22.4044	18.8753	-1.8195	G	T	43	157	13
	2L	13634912	kuz	FBgn0259984	synonymous	kuz:13		0.273885	0.0128783	1.87593e-05	9.12216e-06	0.00335352	0.854802	14.4019	12.6923	2.6743	30.4068	25.0582	1.76455	22.4044	18.8753	-1.8195	G	T	43	157	13
	2L	13634912	mir-2489	FBgn0262194	intergenic		24844	0.273885	0.0128783	1.87593e-05	9.12216e-06	0.00335352	0.854802	14.4019	12.6923	2.6743	30.4068	25.0582	1.76455	22.4044	18.8753	-1.8195	G	T	43	157	13
	2L	14081046	nAcRalpha-34E	FBgn0028875	intronic	nAcRalpha-34E-in		0.121429	0.281376	9.0135e-06	9.17822e-05	7.4336e-05	0.537721	14.0494	12.974	4.05744	30.3554	22.2405	2.29758	22.2024	17.6072	-3.51972	G	A	17	140	13
	2L	14081046	CG16879	FBgn0028904	intergenic		-23608	0.121429	0.281376	9.0135e-06	9.17822e-05	7.4336e-05	0.537721	14.0494	12.974	4.05744	30.3554	22.2405	2.29758	22.2024	17.6072	-3.51972	G	A	17	140	13
	2L	14081046	nimC4	FBgn0260011	intergenic		32183	0.121429	0.281376	9.0135e-06	9.17822e-05	7.4336e-05	0.537721	14.0494	12.974	4.05744	30.3554	22.2405	2.29758	22.2024	17.6072	-3.51972	G	A	17	140	13
	2L	17233438	beat-IIIc	FBgn0032629	intronic	beat-IIIc-in		0.181818	0.17044	0.000380783	0.0271238	7.60614e-06	0.548501	14.117	13.02	-2.70069	28.2495	33.6509	-1.07609	21.1833	23.3354	3.24919	T	A	28	154	8
	2L	19823334	CG13958	FBgn0032825	intergenic		-3940	0.313559	0.0245878	1.30063e-05	9.65646e-06	0.0014372	0.815024	14.2513	12.6212	2.98141	30.6467	24.6839	1.89822	22.449	18.6526	-2.16638	C	A	37	118	7
	2L	19823334	snRNA:U5:38ABb	FBgn0043021	intergenic		6794	0.313559	0.0245878	1.30063e-05	9.65646e-06	0.0014372	0.815024	14.2513	12.6212	2.98141	30.6467	24.6839	1.89822	22.449	18.6526	-2.16638	C	A	37	118	7
	2L	19851478	sick	FBgn0260966	intergenic		-4706	0.314103	3.98172e-05	0.000476365	7.18671e-06	0.157982	-1.30584	13.0826	15.6943	-2.1679	27.9231	32.2589	-1.73687	20.5028	23.9766	0.862064	T	A	49	156	17
	2L	19851478	CG13958	FBgn0032825	intergenic		22588	0.314103	3.98172e-05	0.000476365	7.18671e-06	0.157982	-1.30584	13.0826	15.6943	-2.1679	27.9231	32.2589	-1.73687	20.5028	23.9766	0.862064	T	A	49	156	17
	2L	19890025	sick	FBgn0260966	intronic	sick-in		0.236842	8.30237e-06	0.0116417	0.000118231	0.808992	-1.55492	13.1136	16.2235	-1.71655	27.9453	31.3784	-1.63574	20.5295	23.8009	0.161628	A	G	36	152	15
	2L	19925300	CG10664	FBgn0032833	intergenic		-33407	0.269231	8.68344e-06	0.384075	0.0131089	0.151271	-1.48072	13.1016	16.063	-0.572011	28.5805	29.7246	-1.02636	20.8411	22.8938	-0.908708	C	A	42	156	8
	2L	19925300	Victoria	FBgn0053117	intergenic		11784	0.269231	8.68344e-06	0.384075	0.0131089	0.151271	-1.48072	13.1016	16.063	-0.572011	28.5805	29.7246	-1.02636	20.8411	22.8938	-0.908708	C	A	42	156	8
	2L	19925300	sick	FBgn0260966	intronic	sick-in		0.269231	8.68344e-06	0.384075	0.0131089	0.151271	-1.48072	13.1016	16.063	-0.572011	28.5805	29.7246	-1.02636	20.8411	22.8938	-0.908708	C	A	42	156	8
	2L	19969406	Hf	FBgn0014000	intergenic		1723	0.0588235	4.97953e-05	0.000247193	6.73053e-06	0.0901469	-2.50098	13.6957	18.6976	-4.4513	28.5138	37.4164	-3.47614	21.1047	28.057	1.95033	G	T	9	153	10
	2L	19969406	CG13966	FBgn0032838	intergenic		-78	0.0588235	4.97953e-05	0.000247193	6.73053e-06	0.0901469	-2.50098	13.6957	18.6976	-4.4513	28.5138	37.4164	-3.47614	21.1047	28.057	1.95033	G	T	9	153	10
	2L	20423583	CG15130	FBgn0032860	intronic	CG15130-in		0.283871	0.141593	0.000357248	0.0304684	5.67652e-06	0.497053	14.1849	13.1908	-2.25143	27.5207	32.0236	-0.87719	20.8528	22.6072	2.74849	T	A	44	155	15
	2L	20423585	CG15130	FBgn0032860	intronic	CG15130-in		0.282051	0.146951	0.000446962	0.0328685	8.52568e-06	0.488583	14.1679	13.1908	-2.21319	27.5972	32.0236	-0.862305	20.8826	22.6072	2.70178	G	C	44	156	14
	2R	829862	CG14464	FBgn0033000	intergenic		112422	0.401869	0.157039	0.000388898	0.0283476	7.59216e-06	-0.511451	13.5659	14.5888	2.43567	31.3266	26.4553	0.96211	22.4463	20.5221	-2.94712	A	G	43	107	14
	2R	829862	Ir41a	FBgn0040849	intergenic		-7310	0.401869	0.157039	0.000388898	0.0283476	7.59216e-06	-0.511451	13.5659	14.5888	2.43567	31.3266	26.4553	0.96211	22.4463	20.5221	-2.94712	A	G	43	107	14
	2R	9093234	lat	FBgn0005654	intronic	lat-in		0.150602	0.354222	0.000175608	0.011525	8.79236e-06	0.38559	14.0673	13.2961	-2.91495	28.2355	34.0654	-1.26468	21.1514	23.6808	3.30054	A	C	25	166	22
	2R	9093234	CG34315	FBgn0085344	intronic	CG34315-in		0.150602	0.354222	0.000175608	0.011525	8.79236e-06	0.38559	14.0673	13.2961	-2.91495	28.2355	34.0654	-1.26468	21.1514	23.6808	3.30054	A	C	25	166	22
	2R	11302152	CG34365	FBgn0085394	intronic	CG34365-in		0.0609756	3.16723e-07	0.065146	0.000380947	0.420584	3.08208	14.2633	8.09911	2.16371	29.309	24.9816	2.62289	21.7861	16.5404	0.918366	G	T	10	164	12
	2R	11302156	CG34365	FBgn0085394	intronic	CG34365-in		0.0552147	8.85167e-07	0.074146	0.000617149	0.450781	3.11403	14.2633	8.03521	2.2077	29.309	24.8936	2.66087	21.7861	16.4644	0.906324	T	A	9	163	13
	2R	12130062	CG15708	FBgn0034099	intergenic		623	0.0666667	0.00446995	2.49342e-05	5.761e-06	0.00589481	-1.65898	13.7835	17.1015	-4.6477	28.5151	37.8105	-3.15334	21.1493	27.456	2.98872	C	A	11	165	10
	2R	12130062	Cng	FBgn0261612	intergenic		-588	0.0666667	0.00446995	2.49342e-05	5.761e-06	0.00589481	-1.65898	13.7835	17.1015	-4.6477	28.5151	37.8105	-3.15334	21.1493	27.456	2.98872	C	A	11	165	10
	2R	12130077	CG15708	FBgn0034099	intergenic		638	0.0613497	0.000665816	3.20013e-05	2.26802e-06	0.0164758	-2.0769	13.7632	17.9169	-4.80791	28.5292	38.1451	-3.4424	21.1462	28.031	2.73102	A	T	10	163	11
	2R	12130077	Cng	FBgn0261612	intergenic		-573	0.0613497	0.000665816	3.20013e-05	2.26802e-06	0.0164758	-2.0769	13.7632	17.9169	-4.80791	28.5292	38.1451	-3.4424	21.1462	28.031	2.73102	A	T	10	163	11
	2R	12130078	CG15708	FBgn0034099	intergenic		639	0.0613497	0.000665816	3.20013e-05	2.26802e-06	0.0164758	-2.0769	13.7632	17.9169	-4.80791	28.5292	38.1451	-3.4424	21.1462	28.031	2.73102	A	G	10	163	11
	2R	12130078	Cng	FBgn0261612	intergenic		-572	0.0613497	0.000665816	3.20013e-05	2.26802e-06	0.0164758	-2.0769	13.7632	17.9169	-4.80791	28.5292	38.1451	-3.4424	21.1462	28.031	2.73102	A	G	10	163	11
	2R	13609020	CG6424	FBgn0028494	intergenic		2188	0.276074	0.401487	1.0024e-05	0.00225382	3.01777e-07	0.283817	14.0889	13.5213	-2.75817	27.559	33.0753	-1.23718	20.8239	23.2983	3.04199	G	A	45	163	13
	2R	13609020	CG10934	FBgn0034263	intergenic		-824	0.276074	0.401487	1.0024e-05	0.00225382	3.01777e-07	0.283817	14.0889	13.5213	-2.75817	27.559	33.0753	-1.23718	20.8239	23.2983	3.04199	G	A	45	163	13
	2R	15115846	CG7137	FBgn0034422	missense	CG7137-PA		0.45679	0.0311407	2.19063e-06	3.85151e-06	0.000310175	0.652515	14.5438	13.2388	2.59353	31.2751	26.0881	1.62302	22.9095	19.6634	-1.94102	T	A	74	162	24
	2R	17718565	CG13492	FBgn0034662	intronic	CG13492-in		0.196078	3.34604e-06	0.0507663	0.00059261	0.654715	1.75744	14.7312	11.2163	1.4394	29.847	26.9682	1.59842	22.2891	19.0923	0.318041	T	G	30	153	6
	2R	17718625	CG13492	FBgn0034662	intronic	CG13492-in		0.205298	2.61276e-06	0.0640718	0.00077075	0.555735	1.732	14.6568	11.1928	1.32725	30.0225	27.368	1.52962	22.3397	19.2804	0.404753	A	G	31	151	5
	2R	18435796	px	FBgn0003175	intronic	px-in		0.10241	6.3512e-06	0.0733088	0.00105411	0.576819	-2.14534	13.475	17.7656	-1.64579	28.6785	31.9701	-1.89556	21.0767	24.8679	-0.499553	T	C	17	166	25
	2R	18435807	px	FBgn0003175	intronic	px-in		0.10241	6.3512e-06	0.0733088	0.00105411	0.576819	-2.14534	13.475	17.7656	-1.64579	28.6785	31.9701	-1.89556	21.0767	24.8679	-0.499553	G	C	17	166	24
	2R	19813233	CG2812	FBgn0034931	synonymous	CG2812:2		0.128049	9.81622e-05	1.12182e-05	2.91871e-07	0.0190145	-1.71488	13.4784	16.9082	-3.63065	28.1014	35.3627	-2.67276	20.7899	26.1354	1.91577	C	A	21	164	20
	2R	20322196	CG15874	FBgn0035004	intergenic		1940	0.0542169	0.257884	0.000274674	0.0178104	9.16579e-06	-0.733712	13.812	15.2794	4.46547	29.5664	20.6355	1.86588	21.6892	17.9575	-5.19918	C	T	9	166	21
	2R	20322196	CG3483	FBgn0035005	intergenic		-10827	0.0542169	0.257884	0.000274674	0.0178104	9.16579e-06	-0.733712	13.812	15.2794	4.46547	29.5664	20.6355	1.86588	21.6892	17.9575	-5.19918	C	T	9	166	21
	3L	1849625	CG13936	FBgn0035282	intergenic		-1290	0.449367	0.321271	6.64085e-05	0.00716838	2.55215e-06	0.295979	14.2532	13.6612	-2.21752	26.9737	31.4087	-0.960772	20.6134	22.535	2.5135	G	A	71	158	10
	3L	1849625	Cpr62Bc	FBgn0035281	intergenic		7545	0.449367	0.321271	6.64085e-05	0.00716838	2.55215e-06	0.295979	14.2532	13.6612	-2.21752	26.9737	31.4087	-0.960772	20.6134	22.535	2.5135	G	A	71	158	10
	3L	2290389	DmsR-2	FBgn0035329	intronic	DmsR-2-in		0.0481928	0.547615	5.66259e-05	0.00376876	6.67072e-06	0.411281	14.0346	13.212	-5.16752	28.6802	39.0152	-2.37812	21.3574	26.1136	5.5788	A	G	8	166	19
	3L	2290389	CG13802	FBgn0035330	intronic	CG13802-in		0.0481928	0.547615	5.66259e-05	0.00376876	6.67072e-06	0.411281	14.0346	13.212	-5.16752	28.6802	39.0152	-2.37812	21.3574	26.1136	5.5788	A	G	8	166	19
	3L	3138481	CG11537	FBgn0035400	intronic	CG11537-in		0.060241	0.0383739	7.61556e-06	1.19289e-05	0.000550225	1.28592	14.1178	11.5459	5.17929	29.7186	19.36	3.23261	21.9182	15.453	-3.89337	G	C	10	166	11
	3L	3437324	eIF5B	FBgn0026259	intronic	eIF5B-in		0.2625	0.0100438	1.17912e-05	6.77399e-06	0.00229791	0.879028	14.4688	12.7107	2.71944	30.4216	24.9828	1.79923	22.4452	18.8468	-1.84041	A	C	42	160	8
	3L	5985307	CG10479	FBgn0035656	intergenic		16202	0.162651	0.00239726	2.46771e-06	5.58008e-07	0.00185185	-1.20683	13.5689	15.9825	-3.46752	28.0618	34.9969	-2.33717	20.8154	25.4897	2.26069	G	T	27	166	17
	3L	5985307	CG32406	FBgn0052406	intergenic		-5007	0.162651	0.00239726	2.46771e-06	5.58008e-07	0.00185185	-1.20683	13.5689	15.9825	-3.46752	28.0618	34.9969	-2.33717	20.8154	25.4897	2.26069	G	T	27	166	17
	3L	9575306	CG42673	FBgn0261555	intronic	CG42673-in		0.236025	0.224873	8.09912e-06	7.1671e-05	6.90935e-05	-0.429308	13.7874	14.646	-2.94287	27.8551	33.7408	-1.68609	20.8212	24.1934	2.51356	A	T	38	161	8
	3L	9883792	CalpB	FBgn0025866	intronic	CalpB-in		0.0559006	0.143734	5.86594e-06	3.13208e-05	0.000117687	-0.956608	13.8292	15.7424	-5.52425	28.4591	39.5076	-3.24043	21.1442	27.625	4.56764	G	A	9	161	11
	3L	10735517	NijA	FBgn0036101	intergenic		45543	0.29375	0.655348	4.92648e-05	0.00317027	9.47649e-06	-0.148358	13.8371	14.1339	2.43484	30.4595	25.5898	1.14324	22.1483	19.8618	-2.5832	A	T	47	160	16
	3L	10735517	CG12523	FBgn0036102	intergenic		-58775	0.29375	0.655348	4.92648e-05	0.00317027	9.47649e-06	-0.148358	13.8371	14.1339	2.43484	30.4595	25.5898	1.14324	22.1483	19.8618	-2.5832	A	T	47	160	16
	3L	10832107	tna	FBgn0026160	intronic	tna-in		0.216867	0.21457	0.000126375	0.0141698	2.36423e-06	-0.448083	13.7404	14.6366	2.57809	30.1938	25.0376	1.065	21.9671	19.8371	-3.02618	C	G	36	166	11
	3L	12035409	rols	FBgn0041096	intronic	rols-in		0.388535	0.0017517	6.47299e-05	9.56119e-06	0.0158469	0.983444	14.7678	12.8009	2.35719	30.7084	25.9941	1.67032	22.7381	19.3975	-1.37374	A	C	61	157	8
	3R	8069590	Cyp313a3	FBgn0038007	intergenic		4759	0.248447	0.910164	7.24097e-06	0.000401327	5.20579e-06	0.0396567	13.9225	13.8432	2.89347	30.4853	24.6984	1.46656	22.2039	19.2708	-2.85381	A	G	40	161	18
	3R	8069590	CG3942	FBgn0038008	intergenic		-10319	0.248447	0.910164	7.24097e-06	0.000401327	5.20579e-06	0.0396567	13.9225	13.8432	2.89347	30.4853	24.6984	1.46656	22.2039	19.2708	-2.85381	A	G	40	161	18
	3R	10082449	Aats-met	FBgn0027083	intronic	Aats-met-in		0.369427	0.871751	1.69551e-05	0.00074319	8.15309e-06	-0.0514844	13.8353	13.9383	-2.53658	27.2952	32.3683	-1.29403	20.5653	23.1533	2.48509	G	A	58	157	11
	3R	10309396	HtrA2	FBgn0038233	intergenic		-26220	0.0361446	0.476771	3.4422e-06	8.69804e-05	1.05526e-05	-0.560447	13.8511	14.9719	-6.82737	28.5887	42.2434	-3.69391	21.2199	28.6077	6.26693	G	A	6	166	10
	3R	10309396	CG34388	FBgn0085417	intergenic		61809	0.0361446	0.476771	3.4422e-06	8.69804e-05	1.05526e-05	-0.560447	13.8511	14.9719	-6.82737	28.5887	42.2434	-3.69391	21.2199	28.6077	6.26693	G	A	6	166	10
	3R	11695487	CG9632	FBgn0038377	intergenic		8287	0.481481	0.451924	9.98487e-08	8.86874e-06	3.45709e-07	0.227715	14.1532	13.6978	2.95132	31.8477	25.9451	1.58952	23.0005	19.8215	-2.7236	C	T	78	162	14
	3R	11695487	CG14877	FBgn0038380	intergenic		-19429	0.481481	0.451924	9.98487e-08	8.86874e-06	3.45709e-07	0.227715	14.1532	13.6978	2.95132	31.8477	25.9451	1.58952	23.0005	19.8215	-2.7236	C	T	78	162	14
	3R	11695487	CG31183	FBgn0051183	missense	CG31183:1		0.481481	0.451924	9.98487e-08	8.86874e-06	3.45709e-07	0.227715	14.1532	13.6978	2.95132	31.8477	25.9451	1.58952	23.0005	19.8215	-2.7236	C	T	78	162	14
	3R	11699713	CG9632	FBgn0038377	intergenic		12513	0.5	0.000770052	0.000131121	9.29799e-06	0.037416	1.02875	14.9442	12.8867	2.20588	31.0729	26.6611	1.61731	23.0086	19.7739	-1.17712	C	G	78	156	18
	3R	11699713	CG14877	FBgn0038380	intergenic		-15203	0.5	0.000770052	0.000131121	9.29799e-06	0.037416	1.02875	14.9442	12.8867	2.20588	31.0729	26.6611	1.61731	23.0086	19.7739	-1.17712	C	G	78	156	18
	3R	11716641	glob1	FBgn0027657	intergenic		-6007	0.0617284	0.00265336	4.17981e-05	7.50905e-06	0.0103469	-1.87594	13.6841	17.436	-4.80322	28.5644	38.1708	-3.33958	21.1243	27.8034	2.92728	A	G	10	162	16
	3R	11716641	CG14877	FBgn0038380	intergenic		804	0.0617284	0.00265336	4.17981e-05	7.50905e-06	0.0103469	-1.87594	13.6841	17.436	-4.80322	28.5644	38.1708	-3.33958	21.1243	27.8034	2.92728	A	G	10	162	16
	3R	14828244	gukh	FBgn0026239	intronic	gukh-in		0.216049	0.893215	1.56322e-05	0.000698071	8.74495e-06	0.0495687	14.0015	13.9024	2.9355	30.3042	24.4332	1.49253	22.1528	19.1678	-2.88593	A	G	35	162	14
	3R	15331006	Dys	FBgn0024242	synonymous	Dys-cds		0.161765	7.88822e-08	0.176036	0.00111391	0.256745	2.11737	14.3253	10.0905	1.14284	28.9551	26.6695	1.6301	21.6402	18.38	0.974535	T	C	22	136	3
	3R	15331006	CG15025	FBgn0038709	intergenic		14169	0.161765	7.88822e-08	0.176036	0.00111391	0.256745	2.11737	14.3253	10.0905	1.14284	28.9551	26.6695	1.6301	21.6402	18.38	0.974535	T	C	22	136	3
	3R	15331006	snoRNA:Me18S-A1374	FBgn0065080	intergenic		-80912	0.161765	7.88822e-08	0.176036	0.00111391	0.256745	2.11737	14.3253	10.0905	1.14284	28.9551	26.6695	1.6301	21.6402	18.38	0.974535	T	C	22	136	3
	3R	16299625	CG10881	FBgn0038796	intergenic		64666	0.037037	6.84405e-05	0.000149778	3.09705e-06	0.0781604	-3.05951	13.7731	19.8921	-5.61773	28.665	39.9004	-4.33862	21.219	29.8963	2.55822	T	A	6	162	15
	3R	16299625	CG42801	FBgn0261970	intronic	CG42801-in		0.037037	6.84405e-05	0.000149778	3.09705e-06	0.0781604	-3.05951	13.7731	19.8921	-5.61773	28.665	39.9004	-4.33862	21.219	29.8963	2.55822	T	A	6	162	15
	3R	16299625	CG4323	FBgn0035005	intergenic		-26139	0.037037	6.84405e-05	0.000149778	3.09705e-06	0.0781604	-3.05951	13.7731	19.8921	-5.61773	28.665	39.9004	-4.33862	21.219	29.8963	2.55822	T	A	6	162	15
	3R	16761049	Atpalpha	FBgn0002921	intergenic		-13387	0.301887	0.000442853	0.000147799	7.5258e-06	0.0476873	-1.14222	13.2622	15.5466	-2.34382	27.5921	32.2797	-1.74302	20.4271	23.9132	1.2016	A	G	48	159	15
	3R	16761049	CG5630	FBgn0038842	intergenic		6114	0.301887	0.000442853	0.000147799	7.5258e-06	0.0476873	-1.14222	13.2622	15.5466	-2.34382	27.5921	32.2797	-1.74302	20.4271	23.9132	1.2016	A	G	48	159	15
	3R	16761049	CG31191	FBgn0051191	intronic	CG31191-in		0.301887	0.000442853	0.000147799	7.5258e-06	0.0476873	-1.14222	13.2622	15.5466	-2.34382	27.5921	32.2797	-1.74302	20.4271	23.9132	1.2016	A	G	48	159	15
	3R	17168831	CG16791	FBgn0038881	intronic	CG16791-in		0.115854	9.7803e-06	0.0683386	0.00119237	0.655528	-2.01144	13.4959	17.5188	-1.62618	28.7583	32.0107	-1.81881	21.1271	24.7648	-0.385258	G	A	19	164	13
	3R	21907522	dys	FBgn0039411	intronic	dys-in		0.0429448	5.2962e-06	0.0138757	0.000139061	0.913313	3.29424	14.2156	7.62715	3.44168	29.415	22.5317	3.36796	21.8153	15.0794	-0.147434	G	A	7	163	12
	3R	21907523	dys	FBgn0039411	intronic	dys-in		0.0429448	5.2962e-06	0.0138757	0.000139061	0.913313	3.29424	14.2156	7.62715	3.44168	29.415	22.5317	3.36796	21.8153	15.0794	-0.147434	T	A	7	163	13
	3R	21907525	dys	FBgn0039411	intronic	dys-in		0.0429448	5.2962e-06	0.0138757	0.000139061	0.913313	3.29424	14.2156	7.62715	3.44168	29.415	22.5317	3.36796	21.8153	15.0794	-0.147434	C	T	7	163	14
	3R	21907532	dys	FBgn0039411	intronic	dys-in		0.0426829	5.29379e-06	0.0139828	0.000141033	0.915968	3.28699	14.2011	7.62715	3.42945	29.3906	22.5317	3.35822	21.7958	15.0794	-0.142461	C	T	7	164	12
	3R	21907547	dys	FBgn0039411	intronic	dys-in		0.0432099	5.995e-06	0.0117929	0.000118203	0.878659	3.28927	14.2057	7.62715	3.49418	29.52	22.5317	3.39173	21.8629	15.0794	-0.204917	A	T	7	162	13
	3R	21907558	dys	FBgn0039411	intronic	dys-in		0.0429448	5.53926e-06	0.0146363	0.000151387	0.930417	3.29019	14.2075	7.62715	3.40802	29.3477	22.5317	3.34911	21.7776	15.0794	-0.117832	T	A	7	163	12
	3R	21907577	dys	FBgn0039411	intronic	dys-in		0.0426829	5.29379e-06	0.0139828	0.000141033	0.915968	3.28699	14.2011	7.62715	3.42945	29.3906	22.5317	3.35822	21.7958	15.0794	-0.142461	A	T	7	164	12
	3R	24902133	CG11873	FBgn0039633	intronic	CG11873-in		0.36478	0.668108	4.84228e-07	4.8898e-05	6.7563e-07	0.136982	14.0067	13.7327	2.89996	31.0633	25.2634	1.51847	22.535	19.498	-2.76297	G	T	58	159	17
	3R	25648528	neo	FBgn0039704	intronic	neo-in		0.0242424	0.0249491	3.53113e-06	3.85183e-06	0.000442109	-2.10399	13.7562	17.9642	-8.26832	28.6109	45.1475	-5.18616	21.1836	31.5559	6.16433	A	C	4	165	14
	3R	25648943	neo	FBgn0039704	synonymous	neo-cds		0.0239521	0.0322933	4.31634e-06	6.5753e-06	0.000423072	-2.06146	13.8413	17.9642	-8.21626	28.715	45.1475	-5.13886	21.2782	31.5559	6.15481	C	T	4	167	17
	X	1029018	CG14628	FBgn0040365	intergenic		-10659	0.266667	0.0407658	5.04261e-06	8.57239e-06	0.000392696	-0.683787	13.6187	14.9862	-2.84889	27.6336	33.3314	-1.76634	20.6261	24.1588	2.1651	T	C	44	165	11
	X	1029018	CG3655	FBgn0040397	intergenic		471	0.266667	0.0407658	5.04261e-06	8.57239e-06	0.000392696	-0.683787	13.6187	14.9862	-2.84889	27.6336	33.3314	-1.76634	20.6261	24.1588	2.1651	T	C	44	165	11
	X	1029569	CG14628	FBgn0040365	intergenic		-10108	0.239521	0.0295653	5.50781e-06	7.37513e-06	0.000551251	-0.750465	13.5806	15.0815	-2.91282	27.7132	33.5389	-1.83164	20.6469	24.3102	2.16235	G	T	40	167	14
	X	1029569	CG3655	FBgn0040397	intergenic		1022	0.239521	0.0295653	5.50781e-06	7.37513e-06	0.000551251	-0.750465	13.5806	15.0815	-2.91282	27.7132	33.5389	-1.83164	20.6469	24.3102	2.16235	G	T	40	167	14
	X	1047361	CG14628	FBgn0040365	intergenic		7194	0.253012	0.208562	8.28329e-06	6.07713e-05	0.000102729	-0.430132	13.7114	14.5717	-2.81335	27.6345	33.2612	-1.62174	20.6729	23.9164	2.38322	G	A	42	166	19
	X	1047361	eIF4E-7	FBgn0040368	intergenic		-5299	0.253012	0.208562	8.28329e-06	6.07713e-05	0.000102729	-0.430132	13.7114	14.5717	-2.81335	27.6345	33.2612	-1.62174	20.6729	23.9164	2.38322	G	A	42	166	19
	X	1049634	CG14628	FBgn0040365	intergenic		9467	0.233533	0.0221816	1.73353e-06	2.37953e-06	0.00028544	-0.795204	13.5686	15.1591	-3.08195	27.6691	33.833	-1.93858	20.6189	24.496	2.28675	G	A	39	167	15
	X	1049634	eIF4E-7	FBgn0040368	intergenic		-3026	0.233533	0.0221816	1.73353e-06	2.37953e-06	0.00028544	-0.795204	13.5686	15.1591	-3.08195	27.6691	33.833	-1.93858	20.6189	24.496	2.28675	G	A	39	167	15
	X	1049658	CG14628	FBgn0040365	intergenic		9491	0.216049	0.0457803	2.32345e-06	4.8107e-06	0.00027837	-0.725695	13.5787	15.0301	-3.09494	27.6029	33.7927	-1.91032	20.5908	24.4114	2.36924	G	A	35	162	13
	X	1049658	eIF4E-7	FBgn0040368	intergenic		-3002	0.216049	0.0457803	2.32345e-06	4.8107e-06	0.00027837	-0.725695	13.5787	15.0301	-3.09494	27.6029	33.7927	-1.91032	20.5908	24.4114	2.36924	G	A	35	162	13
	X	1049715	CG14628	FBgn0040365	intergenic		9548	0.245509	0.021761	5.76699e-06	5.97e-06	0.000729619	-0.784142	13.555	15.1233	-2.88269	27.6932	33.4585	-1.83341	20.6241	24.2909	2.09854	T	A	41	167	16
	X	1049715	eIF4E-7	FBgn0040368	intergenic		-2945	0.245509	0.021761	5.76699e-06	5.97e-06	0.000729619	-0.784142	13.555	15.1233	-2.88269	27.6932	33.4585	-1.83341	20.6241	24.2909	2.09854	T	A	41	167	16
	X	1049856	CG14628	FBgn0040365	intergenic		9689	0.245509	0.021761	5.76699e-06	5.97e-06	0.000729619	-0.784142	13.555	15.1233	-2.88269	27.6932	33.4585	-1.83341	20.6241	24.2909	2.09854	T	C	41	167	16
	X	1049856	eIF4E-7	FBgn0040368	intergenic		-2804	0.245509	0.021761	5.76699e-06	5.97e-06	0.000729619	-0.784142	13.555	15.1233	-2.88269	27.6932	33.4585	-1.83341	20.6241	24.2909	2.09854	T	C	41	167	16
	X	1050820	CG14628	FBgn0040365	intergenic		10653	0.216867	0.0975587	9.14055e-06	2.92436e-05	0.000260548	-0.589055	13.6361	14.8142	-2.96331	27.7969	33.7236	-1.77618	20.7165	24.2689	2.37426	T	A	36	166	12
	X	1050820	eIF4E-7	FBgn0040368	intergenic		-1840	0.216867	0.0975587	9.14055e-06	2.92436e-05	0.000260548	-0.589055	13.6361	14.8142	-2.96331	27.7969	33.7236	-1.77618	20.7165	24.2689	2.37426	T	A	36	166	12
	X	1050824	CG14628	FBgn0040365	intergenic		10657	0.216867	0.0624802	5.85179e-06	1.46431e-05	0.000293399	-0.670009	13.6361	14.9761	-3.0263	27.7969	33.8495	-1.84816	20.7165	24.4128	2.35629	T	G	36	166	12
	X	1050824	eIF4E-7	FBgn0040368	intergenic		-1836	0.216867	0.0624802	5.85179e-06	1.46431e-05	0.000293399	-0.670009	13.6361	14.9761	-3.0263	27.7969	33.8495	-1.84816	20.7165	24.4128	2.35629	T	G	36	166	12
	X	1050828	CG14628	FBgn0040365	intergenic		10661	0.221557	0.0532958	7.10394e-06	1.47196e-05	0.00040278	-0.686022	13.6361	15.0081	-2.96009	27.7969	33.7171	-1.82306	20.7165	24.3626	2.27407	T	A	37	167	13
	X	1050828	eIF4E-7	FBgn0040368	intergenic		-1832	0.221557	0.0532958	7.10394e-06	1.47196e-05	0.00040278	-0.686022	13.6361	15.0081	-2.96009	27.7969	33.7171	-1.82306	20.7165	24.3626	2.27407	T	A	37	167	13
	X	1050834	CG14628	FBgn0040365	intergenic		10667	0.222892	0.0503524	8.33536e-06	1.62002e-05	0.000471215	-0.696463	13.6152	15.0081	-2.94551	27.8261	33.7171	-1.82099	20.7207	24.3626	2.24905	T	C	37	166	12
	X	1050834	eIF4E-7	FBgn0040368	intergenic		-1826	0.222892	0.0503524	8.33536e-06	1.62002e-05	0.000471215	-0.696463	13.6152	15.0081	-2.94551	27.8261	33.7171	-1.82099	20.7207	24.3626	2.24905	T	C	37	166	12
	X	1052466	CG14628	FBgn0040365	intergenic		12299	0.197605	0.0103581	6.76932e-06	3.84405e-06	0.00140077	-0.945085	13.5666	15.4567	-3.09386	27.8859	34.0736	-2.01947	20.7262	24.7652	2.14877	A	C	33	167	13
	X	1052466	eIF4E-7	FBgn0040368	intergenic		-194	0.197605	0.0103581	6.76932e-06	3.84405e-06	0.00140077	-0.945085	13.5666	15.4567	-3.09386	27.8859	34.0736	-2.01947	20.7262	24.7652	2.14877	A	C	33	167	13
	X	2390123	trol	FBgn0261451	intronic	trol-in		0.319277	0.0905461	5.53744e-06	1.79037e-05	0.000211715	-0.53257	13.5539	14.6191	-2.66004	27.3388	32.6589	-1.59631	20.4464	23.639	2.12747	A	G	53	166	17
	X	12857567	CG32642	FBgn0052642	intergenic		2914	0.0588235	3.39057e-06	0.065272	0.000767522	0.562637	-2.96724	13.7381	19.6725	-2.2742	29.1545	33.7029	-2.62072	21.4463	26.6877	-0.693037	A	C	9	153	7
	X	12857567	Mur11Da	FBgn0052644	intergenic		-4375	0.0588235	3.39057e-06	0.065272	0.000767522	0.562637	-2.96724	13.7381	19.6725	-2.2742	29.1545	33.7029	-2.62072	21.4463	26.6877	-0.693037	A	C	9	153	7
	X	13931644	tRNA:S7:12Ed	FBgn0011982	intergenic		11964	0.248485	0.684071	4.22443e-06	0.000173009	6.28095e-06	0.140222	13.9924	13.712	2.92537	30.5075	24.6568	1.53279	22.25	19.1844	-2.78514	C	A	41	165	15
	X	13931644	Ste:CG33247	FBgn0053247	intergenic		-9161	0.248485	0.684071	4.22443e-06	0.000173009	6.28095e-06	0.140222	13.9924	13.712	2.92537	30.5075	24.6568	1.53279	22.25	19.1844	-2.78514	C	A	41	165	15
	X	16161887	kat80	FBgn0040207	intronic	kat80-in		0.269461	5.82626e-06	0.427111	0.0139866	0.114512	-1.46854	13.1486	16.0857	-0.504609	28.8367	29.8459	-0.986573	20.9926	22.9658	-0.963927	A	T	45	167	16
	X	16161916	kat80	FBgn0040207	intronic	kat80-in		0.271084	7.15744e-06	0.418053	0.0155451	0.13231	-1.43086	13.224	16.0857	-0.516481	28.8129	29.8459	-0.973669	21.0185	22.9658	-0.914377	A	G	45	166	14
	X	17220704	B-H1	FBgn0011758	intergenic		-70830	0.448718	0.172363	0.00043235	0.0342384	5.33015e-06	0.428105	14.4107	13.5545	-2.02308	27.2754	31.3216	-0.797486	20.843	22.438	2.45118	G	A	70	156	6
	X	17220704	B-H2	FBgn0004854	intergenic		2509	0.448718	0.172363	0.00043235	0.0342384	5.33015e-06	0.428105	14.4107	13.5545	-2.02308	27.2754	31.3216	-0.797486	20.843	22.438	2.45118	G	A	70	156	6
	X	18076606	Frq2	FBgn0083228	intergenic		-3584	0.0496894	0.133133	0.000642535	0.044408	9.73981e-06	-1.05253	13.8138	15.9189	4.41839	29.514	20.6772	1.68293	21.6639	18.2981	-5.47093	C	T	8	161	17
	X	18076606	Andorra	FBgn0030898	intergenic		3101	0.0496894	0.133133	0.000642535	0.044408	9.73981e-06	-1.05253	13.8138	15.9189	4.41839	29.514	20.6772	1.68293	21.6639	18.2981	-5.47093	C	T	8	161	17
	X	20477383	RunxA	FBgn0083981	intronic	RunxA-in		0.0481928	0.152834	1.66728e-06	1.39258e-05	3.55195e-05	-0.987495	13.8746	15.8496	-6.13215	28.5275	40.7918	-3.55982	21.201	28.3207	5.14466	A	G	8	166	12
	X	21905000	l(1)G0196	FBgn0027279	intronic			0.340741	0.0380506	3.69397e-06	1.06457e-05	0.000191921	-0.713715	13.5058	14.9332	-2.93584	27.0671	32.9388	-1.82478	20.2865	23.936	2.22213	G	T	46	135	4
	X	21905005	l(1)G0196	FBgn0027279	intronic			0.344	0.0499208	6.60854e-06	1.48484e-05	0.000410628	-0.702474	13.7305	15.1354	-2.94013	27.4063	33.2866	-1.8213	20.5684	24.211	2.23765	C	G	43	125	3
	X	21905008	l(1)G0196	FBgn0027279	intronic			0.34375	0.0372311	8.13048e-06	1.31897e-05	0.000614451	-0.730786	13.6944	15.156	-2.8744	27.3123	33.0611	-1.80259	20.5034	24.1085	2.14361	A	T	44	128	4
	X	22240772	fog	FBgn0000719	intronic	fog-in		0.0545455	0.376696	8.38856e-06	0.000120798	4.06311e-05	-0.582323	13.9019	15.0666	-5.42579	28.5384	39.39	-3.00406	21.2202	27.2283	4.84347	C	T	9	165	11
	X	22240772	CG42346	FBgn0259677	intergenic		-27716	0.0545455	0.376696	8.38856e-06	0.000120798	4.06311e-05	-0.582323	13.9019	15.0666	-5.42579	28.5384	39.39	-3.00406	21.2202	27.2283	4.84347	C	T	9	165	11
	X	22240772	mir-2491	FBgn0262237	intergenic		5353	0.0545455	0.376696	8.38856e-06	0.000120798	4.06311e-05	-0.582323	13.9019	15.0666	-5.42579	28.5384	39.39	-3.00406	21.2202	27.2283	4.84347	C	T	9	165	11
	X	22240773	fog	FBgn0000719	intronic	fog-in		0.0545455	0.376696	8.38856e-06	0.000120798	4.06311e-05	-0.582323	13.9019	15.0666	-5.42579	28.5384	39.39	-3.00406	21.2202	27.2283	4.84347	T	A	9	165	12
	X	22240773	CG42346	FBgn0259677	intergenic		-27715	0.0545455	0.376696	8.38856e-06	0.000120798	4.06311e-05	-0.582323	13.9019	15.0666	-5.42579	28.5384	39.39	-3.00406	21.2202	27.2283	4.84347	T	A	9	165	12
	X	22240773	mir-2491	FBgn0262237	intergenic		5354	0.0545455	0.376696	8.38856e-06	0.000120798	4.06311e-05	-0.582323	13.9019	15.0666	-5.42579	28.5384	39.39	-3.00406	21.2202	27.2283	4.84347	T	A	9	165	12
