# Supplementary material for: Genome-Wide Association Analysis of Oxidative Stress Resistance in Drosophila melanogaster
Source: PLoS One. 2012 Apr 4;7(4):e34745. doi: 10.1371/journal.pone.0034745 (PMC3319608; doi:10.1371/journal.pone.0034745)
Supplement: Table S7 — Candidate genes with human homologs and their role in complex disease. (XLS) [file pone.0034745.s007.xls]

## Sheet: Sheet1
Gene Symbol	FlyBase ID	Paraquat	MSB	Females	Males	Human Homolog Name	Complex Disease	Complex Disease Citation
Aats-met	FBgn0027083				X	MARS2	NA	NA
Adgf-D	FBgn0038172			X		NA	NA	NA
Akap200	FBgn0027932			X		NA	NA	NA
Amph	FBgn0027356	X				BIN1	Cancer (tumor suppressor)	Sakamuro et al. Nat. Genet. 1996 14:69-77.
AP-2	FBgn0261953	X		X		NA	NA	NA
Awh	FBgn0013751	X				LHX8	Cleft lip and palate	Veria et al. Genet Med. 2008 10:668-674.
beat-Ia	FBgn0013433		X	X		NA	NA	NA
beat-Ib	FBgn0028645	X				NA	NA	NA
beat-IIa	FBgn0038498	X				NA	NA	NA
beat-IIIc	FBgn0032629			X	X	NA	NA	NA
beat-VII	FBgn0250908		X	X		NA	NA	NA
betaggt-I	FBgn0015000			X		NA	NA	NA
blot	FBgn0027660			X		NA	NA	NA
Btk29A	FBgn0003502	X		X		TEC	Gout	Popa-Nita et al. Arthritis Rheum. 2008 58:1866-1876.
Bx	FBgn0000242	X		X		NA	NA	NA
Cad74A	FBgn0036715	X		X		NA	NA	NA
CalpB	FBgn0025866		X		X	NA	NA	NA
capu	FBgn0000256		X	X		FMN2	Cardiovascular disease	Wellcome Trust Case Control Consortium 2009 Nature 447:661-678.
Ccn	FBgn0052183	X		X		NA	NA	NA
cdc14	FBgn0031952	X		X		CDC14A	Cancer (tumor suppressor)	Sanchez et al. J. Biol. Chem. 2006 281:22865-22874.
cenG1A	FBgn0028509		X	X		AGAP3	NA	NA
CG10158	FBgn0031871	X				FGFR1OP2	NA	NA
CG10801	FBgn0029660			X		NA	NA	NA
CG10934	FBgn0034263				X	NA	NA	NA
CG10936	FBgn0034253	X		X		NA	NA	NA
CG11537	FBgn0035400		X		X	HIAT1	NA	NA
CG11594	FBgn0035484	X				FGGY	Sporadic amyotrophic lateral sclerosis	Dunckley et al. N. Engl. J. Med. 2007 357:775-788.
CG11873	FBgn0039633	X	X		X	KIAA0240	NA	NA
CG12730	FBgn0029771	X		X		NA	NA	NA
CG1299	FBgn0035501	X				NA	NA	NA
CG13284	FBgn0032614	X		X		NA	NA	NA
CG13325	FBgn0033792		X			NA	NA	NA
CG13492	FBgn0034662	X		X	X	NA	NA	NA
CG13609	FBgn0039170	X				PTOV1	Prostate cancer	Morote et al. Clin. Cancer Res. 2008 14:2617-2622.
CG13760	FBgn0040375		X			NA	NA	NA
CG13792	FBgn0031927		X			NA	NA	NA
CG13802	FBgn0035330				X	NA	NA	NA
CG13868	FBgn0034501	X		X		NA	NA	NA
CG13893	FBgn0035146	X		X		SEC14L2	Breast Cancer	Wang et al. Cancer Invest. 2009 27:971-977.
CG13966	FBgn0032838				X	NA	NA	NA
CG14431	FBgn0029922		X	X		NA	NA	NA
CG14521	FBgn0039617	X		X		NA	NA	NA
CG14565	FBgn0037129		X	X		NA	NA	NA
CG14568	FBgn0037124		X	X		NA	NA	NA
CG14569	FBgn0037123		X	X		NA	NA	NA
CG14572	FBgn0037128		X	X		NA	NA	NA
CG14683	FBgn0037822	X		X		METTL15	NA	NA
CG14688	FBgn0037819	X		X		NA	NA	NA
CG14830	FBgn0035755		X			NA	NA	NA
CG14877	FBgn0038380				X	NA	NA	NA
CG15130	FBgn0032860				X	NA	NA	NA
CG15198	FBgn0030283		X	X		NA	NA	NA
CG15270	FBgn0028879	X		X		ANO8	NA	NA
CG15313	FBgn0030173		X			NA	NA	NA
CG15314	FBgn0263132		X			NA	NA	NA
CG15370	FBgn0030107	X				NA	NA	NA
CG15465	FBgn0029746		X	X		NA	NA	NA
CG15618	FBgn0031077			X		THADA	Type II Diabetes	Zeggini et al. 2008 Nat. Genet. 40:638-645.
CG15630	FBgn0031627		X	X		NA	NA	NA
CG15658	FBgn0034602		X			NA	NA	NA
CG15673	FBgn0034639		X	X		NA	NA	NA
CG15708	FBgn0034099				X	NA	NA	NA
CG15765	FBgn0029814			X		NA	NA	NA
CG16791	FBgn0038881	X			X	NA	NA	NA
CG1688	FBgn0027589	X				KCNK6	NA	NA
CG18110	FBgn0039677	X				NA	NA	NA
CG18210	FBgn0263257	X		X		NA	NA	NA
CG18606	FBgn0034428		X	X		NA	NA	NA
CG18769	FBgn0042185	X				MCU	NA	NA
CG2812	FBgn0034931				X	NA	NA	NA
CG2974	FBgn0030178	X				APOA1BP	Gastric cancer	Nishigaki et al. Proteomics 2005 5: 3205-3213.
CG30115	FBgn0050115		X			NA	NA	NA
CG3036	FBgn0031645		X		X	NA	NA	NA
CG31038	FBgn0051038	X				NA	NA	NA
CG31048	FBgn0051048			X		DOCK3	NA	NA
CG31183	FBgn0051183		X	X	X	NPR1	Cardiovascular disease	Pandey 2011 FEBS J. 278:1792-1807.
CG31191	FBgn0051191				X	NA	NA	NA
CG31221	FBgn0051221	X		X		NA	NA	NA
CG31266	FBgn0051266	X		X		NA	NA	NA
CG31278	FBpp0081795	X		X		COG8	Congenital disorder of glycosylatoin type IIh	Kranc et al. Hum. Mol. Genet. 2007 16: 731-741.
CG31391	FBgn0051391	X		X		NA	NA	NA
CG3149	FBgn0027564	X		X		RFT1	NA	NA
CG31638	FBgn0051638			X		CCDC102A	NA	NA
CG31735	FBgn0051735	X				NA	NA	NA
CG32174	FBgn0052174			X		COQ4	NA	NA
CG32204	FBgn0052204		X	X		NA	NA	NA
CG32260	FBgn0052260	X				TMPRSS9	NA	NA
CG32264	FBgn0052264	X		X		PHACTR2	Parkinson's disease	Wider et al. Neurosci. Lett. 2009 453:9-11.
CG32397	FBgn0052397	X				NA	NA	NA
CG32529	FBgn0052529			X		NA	NA	NA
CG32541	FBgn0052541	X	X	X		NA	NA	NA
CG32758	FBgn0052758	X		X		SNX27	NA	NA
CG33051	FBgn0053051			X		POLR3GL	NA	NA
CG33145	FBgn0053145			X		NA	NA	NA
CG33203	FBgn0053203			X		PAQR4	NA	NA
CG33970	FBgn0053970	X		X		NA	NA	NA
CG33993	FBgn0053993	X		X		NA	NA	NA
CG34104	FBgn0083940	X				NA	NA	NA
CG34315	FBgn0085344				X	NA	NA	NA
CG34353	FBgn0085382		X	X		NA	NA	NA
CG34356	FBgn0085385	X				NA	NA	NA
CG34360	FBgn0250818	X				NA	NA	NA
CG34365	FBgn0085394	X			X	NA	NA	NA
CG34383	FBgn0085412			X		PLEKHA6	NA	NA
CG3655	FBgn0040397		X		X	NA	NA	NA
CG4073	FBpp0081746	X		X		NA	NA	NA
CG42235	FBgn0250757			X		NA	NA	NA
CG42326	FBgn0259226	X		X		NA	NA	NA
CG42330	FBgn0259232	X		X		NA	NA	NA
CG42342	FBgn0259244		X			COL13A1	Nonalcoholic Fatty liver disease	Chalasani et al. 2010 Gastroenterology 139:1567-1576.
CG42368	FBgn0259714	X		X		NTM	Asperger disorder	Salyakina et al. Autism Research 2010 3:303-310,
CG42506	FBgn0260232	X	X	X		NA	NA	NA
CG42669	FBgn0261551	X				NA	NA	NA
CG42673	FBgn0261555		X		X	NA	NA	NA
CG42794	FBgn0261927	X		X		NA	NA	NA
CG42801	FBgn0261970				X	NA	NA	NA
CG42808	FBgn0261990		X	X		NA	NA	NA
CG42863	FBgn0262110		X	X		NA	NA	NA
CG43049	FBgn0262351		X	X		NA	NA	NA
CG43073	FBgn0262483			X		NA	NA	NA
CG43105	FBgn0262565		X	X		NA	NA	NA
CG4341	FBgn0028481	X				TMTC2	NA	NA
CG4678	FBgn0030778		X			CPM	Depression	Rietschel et al. 2010 Biol. Psychiatry 68:578-585.
CG5315	FBgn0038984		X			ADIPOR2	Colorectal cancer	Gialamas et al. 2011 Metabolism 60:1530-1538.
CG5728	FBgn0039182	X		X		PDCD11	Alzheimer's disease	Taguchi et al. Ann. Neurol. 2005 57:585-588.
CG5792	FBgn0032455	X		X		NA	NA	NA
CG5888	FBgn0028523	X		X		NA	NA	NA
CG6488	FBgn0032361		X	X		COG8	NA	NA
CG6966	FBgn0038286	X				FEM1C	NA	NA
CG7137	FBgn0034422		X		X	RRP8	NA	NA
CG7188	FBgn0035871	X		X		TMBIM6	Cancer	Robinson et al. Oncogene 2011 30:2391-2400.
CG8180	FBgn0034021	X		X		NA	NA	NA
CG8192	FBgn0034030		X	X		NA	NA	NA
CG8909	FBgn0030706			X		LRP4	Osteoporosis	Liu et al. 2010 J. Clin. Endocrinol. Metab. 95:E112-E120.
CG8920	FBgn0027529	X		X		TDRD7	Glaucoma	Lachke et al. Science 2011 331:1571-1576.
CG8965	FBgn0031745			X		NA	NA	NA
CG9003	FBgn0033639		X	X		FBXL20	NA	NA
CG9346	FBgn0034572	X		X		U2SURP	NA	NA
CG9503	FBgn0030598	X				NA	NA	NA
CG9507	FBgn0031808	X		X		NA	NA	NA
CG9548	FBgn0031822			X		PHF5A	NA	NA
CG9650	FBgn0029939		X	X		NA	NA	NA
CG9663	FBgn0031516		X	X		NA	NA	NA
CG9673	FBgn0030775		X			NA	NA	NA
Chrac-14	FBgn0043002			X		POLE3	NA	NA
chrb	FBgn0036165	X		X		NA	NA	NA
Cht7	FBgn0035398	X				NA	NA	NA
Cng	FBgn0261612				X	NA	NA	NA
comm	FBgn0010105	X		X		NA	NA	NA
comr	FBgn0034667	X				NA	NA	NA
ct	FBgn0004198	X		X		CUX1	Inflammatory bowel disease	Darsigny et al. 2010 Inflamm. Bowel Dis. 16:1739-1750.
cv-c	FBgn0085418		X			NA	NA	NA
D12	FBgn0027490			X		YEATS2	NA	NA
DCX-EMAP	FBgn0259099	X				EML1	Usher syndrome type 1A	Genomics et al. 1997 Genomics 43: 104-106.
DmsR-2	FBgn0035329				X	GPR139	NA	NA
dpr13	FBgn0034286			X		NA	NA	NA
dpr8	FBgn0052600		X			NA	NA	NA
dup	FBgn0000996		X	X		CDT1	NA	NA
dys	FBgn0039411	X			X	NPAS4	NA	NA
Dys	FBgn0024242	X			X	DMD	Duchenne and Becker Muscular dystrophies, Dilated cardiomyopathy	Magri et al. 2011 BMC Med. Genet. 12:37; Ahmad et al. J. Clin. Immunol. 2010 30:520-530.
E23	FBgn0020445	X			X	NA	NA	NA
ed	FBgn0000547		X	X		NA	NA	NA
Efr	FBgn0029849	X		X		SLC35B4	NA	NA
eIF4E-7	FBgn0040368		X		X	NA	NA	NA
eIF5B	FBgn0026259				X	EIF5B	NA	NA
Eip75B	FBgn0000568	X		X		NA	NA	NA
elk	FBgn0011589		X			KCNH8	NA	NA
ena	FBgn0000578	X	X	X		NA	NA	NA
Ets21C	FBgn0005660	X			X	NA	NA	NA
Flo-2	FBgn0024753	X		X		FLOT2	Alzheimer's disease	Hung et al. 2009 J. Biol. Chem. 284:21899-21907.
fog	FBgn0000719		X	X	X	NA	NA	NA
frc	FBgn0042641			X		SLC35D1	Schneckenbecken dysplasia	Hiraoka et al. 2007 Nat. Med. 13:1363-1367.
Gprk2	FBgn0261988			X		NA	NA	NA
Gr28a	FBgn0041247	X				NA	NA	NA
Gr59b	FBgn0045482			X		NA	NA	NA
Gr8a	FBgn0030108	X				NA	NA	NA
Grip	FBgn0029830	X	X	X		GRIP2	Alzheimer's disease	Ginsberg et al. 2012 Neurobiol. Disease 45:99-107.
grk	FBgn0001137		X	X		NA	NA	NA
GstE8	FBgn0063492		X			NA	NA	NA
gukh	FBgn0026239				X	NHS	NA	NA
hbn	FBgn0008636	X		X		NA	NA	NA
HLH4C	FBgn0011277		X			LYL1	Leukemia	Meng et al. 2005 Leukemia 19:1941-1947.
Hmgcr	FBgn0001205		X			HMGCR	Coronary artery disease, Alzheimer's disease	Poduri et al. 2009 DNA Cell Biol. 28:451-460.; Rodríguez-Rodríguez et al. 2009 Brain Res. 1280:166-171.
Hn	FBgn0001208		X	X		PAH	Phenylketonuria	Inlow and Restifo 2004 Genetics 166:835-881.
hyd	FBgn0002431	X		X		UBR5	Cancer progression	Clancy et al. 2003 Oncogene 22:5070-5081.
iav	FBgn0086693			X		NA	NA	NA
Ir41a	FBgn0040849	X				NA	NA	NA
Irbp	FBgn0011774			X		XRCC6	Cancer	Bau et al. 2011 Pharmacogenomics 12:515-534.
kat80	FBgn0040207	X			X	KATNB1	Bipolar disorder	Nakatanai et al. 2006 Hum. Mol. Genet. 15:1949-1962.
kuz	FBgn0259984				X	ADAM10	Alzheimer's disease	Bekris et al. 2011 Neurobiol. Aging 556:e13-e23.
l(1)G0007	FBgn0026713	X				NA	NA	NA
l(1)G0196	FBgn0027279		X		X	PPIP5K2	NA	NA
l(1)G0469	FBgn0040153	X				NA	NA	NA
LanB2	FBgn0002528	X		X		LAMC1	Alzheimer's disease, Amyotrophic Lateral Sclerosis	Palu and Liesi 2002 J. Neurosci. Res. 69:243-256.
lat	FBgn0005654				X	ORC3	Schizophrenia	DeRosse et al. 2008 Schizophr. Bull. 34:1047-1053.
magu	FBgn0033478	X				NA	NA	NA
mamo	FBgn0085375			X		NA	NA	NA
mbl	FBgn0053197		X	X		NA	NA	NA
Mef2	FBgn0011656	X		X		MEF2A	Cornorary artery disease 1 with myocardial infarction	Elhawari et al. 2010 Atherosclerosis 209:152-154.
mei-41	FBgn0004367	X				ATR	Cancer (tumor suppressor)	Zighelboim et al. 2009 J. Clin. Oncol. 27:3091-3096.
Mical	FBgn0053208		X	X		NA	NA	NA
mir-991	FBgn0262227	X		X		NA	NA	NA
mir-992	FBgn0262334	X		X		NA	NA	NA
Mob2	FBgn0259481	X		X		NA	NA	NA
Moca-cyp	FBgn0039581			X		PPIG	NA	NA
mol	FBgn0028528	X		X		DUOXA1	Breast cancer	Ostrakhovitch and Li 2010 Breast Cancer Res Treat 119:773-786.
mus201	FBgn0002887			X		ERCC5	Cancer	Ming-Shiean et al. 2010 Ann. Surg. Oncol. 17:760-771.; Hussain et al. 2009 Cancer Epidemiol Biomarkers Prev. 18:2304-2309.
Myo31DF	FBgn0086347	X				MYO1D	NA	NA
nab	FBgn0259986	X				NA	NA	NA
nAcRalpha-30D	FBgn0032151		X	X	X	NA	NA	NA
nAcRalpha-34E	FBgn0028875		X		X	CHRNA7	Bipolar disorder	Ancin et al. 2011 J. Affect Disord. 133:340-345.
neo	FBgn0039704		X		X	NA	NA	NA
Nf-YC	FBgn0029905			X		NFYC	NA
Nha1	FBgn0031865	X		X		SLC9B2	Hypertension	Schushan et al. 2010 J. Mol. Biol. 396:1181-1196.
numb	FBgn0002973	X		X		NUMB	Cancer (tumor suppressor)	Karaczyn et al. 2010 Neural Dev. 5:31.
Pde1c	FBgn0259225		X			PDE1C	NA	NA
Pde6	FBgn0038237	X		X		NA	NA	NA
PGRP-LA	FBgn0035975		X			NA	NA	NA
pHCl	FBgn0036542	X		X		NA	NA	NA
pico	FBgn0261811		X	X		NA	NA	NA
pigs	FBgn0029881	X		X		NA	NA	NA
pk	FBgn0003090		X			NA	NA	NA
PKD	FBgn0038603	X		X		PKD1	Cancer (tumor suppressor)	Du et al. 2010 Cancer Res. 70:7810-7819.
Pms2	FBgn0011660		X	X		PMS2	Colorectal cancer	Win et al. 2011 Br. J. Cancer 105:162-169.
Prosbeta4R2	FBgn0031443	X			X	NA	NA	NA
pug	FBgn0020385	X		X		MTHFD1	Alzheimer's disease, Parkinson's disease	Bi et al. 2010 J. Neural Transm. 117:499-503.; Dorszewska et al. 2007 67:113-129.
px	FBgn0003175	X			X	NA	NA	NA
R	FBgn0004636		X			RAP1A	Alzheimer's disease, Cancer (oncogene)	Maillet et al. 2003 Nature Cell Biol. 5:633-639; Zuo et al. 2010 Cancer Res. 70:1389-1397.
Rapgap1	FBgn0085403	X		X		RAP1GAP	Cancer (tumor suppressor)	Zuo et al. 2010 Cancer Res. 70:1389-1397.
Rbcn-3A	FBgn0023458	X		X		DMXL2	Ischemic stroke	Luke et al. 2009 Stroke 40:363-368.
Rbp6	FBgn0052169	X				NA	NA	NA
Rcd2	FBgn0037012	X		X		NA	NA	NA
rdx	FBgn0044329			X		NA	NA	NA
rempA	FBgn0260933	X			X	IFT140	NA	NA
rg	FBgn0086911	X	X	X		NBEA	Autism, multiple myeloma	Medrihan et al. 2009 J. Physiol. 587:5095-5106; O'Neal et al. 2009 37:234-244.
RhoGEF3	FBgn0259743	X				NA	NA	NA
rols	FBgn0041096				X	TANC1	NA	NA
RunxA	FBgn0083981		X		X	NA	NA	NA
santa-maria	FBgn0025697	X				NA	NA	NA
sens-2	FBgn0051632	X		X		NA	NA	NA
Sfp51E	FBgn0259966		X	X		NA	NA	NA
Shaw	FBgn0003386	X		X		KCNC1	NA	NA
shep	FBgn0052423			X		RBMS3	Cancer (tumor suppressor)	Li et al. 2011 Cancer Res. 71:6106-6115.
sick	FBgn0260966	X			X	NA	NA	NA
Skeletor	FBgn0262717	X		X		NA	NA	NA
slam	FBgn0043854		X	X		NA	NA	NA
Slob	FBgn0024290	X		X		NA	NA	NA
Snoo	FBgn0085450	X		X		SKI	Cancer (oncogene)	Dahl et al. 1998 Oncogene 16:1579-1586.
sqh	FBgn0003514	X		X		MYL9	NA	NA
sr	FBgn0003499	X				NA	NA	NA
ssp2	FBgn0036389		X			NA	NA	NA
Strn-Mlck	FBgn0013988		X	X		NA	NA	NA
Sur	FBgn0028675	X		X		ABCC9	Dilated cardiomyopathy	Burke et al. 2008 Circ. Res. 102:164-176.
tai	FBgn0041092		X	X		NA	NA	NA
tna	FBgn0026160		X	X	X	ZMIZ2	NA	NA
Trim9	FBgn0051721			X		TRIM67	NA	NA
trol	FBgn0261451		X		X	NA	NA	NA
TTLL3B	FBgn0031853		X	X		NA	NA	NA
U26	FBgn0027780			X		AASDH	NA	NA
Vap-33-1	FBgn0029687		X			NA	NA	NA
ventrally-expressed-protein-D	FBgn0053200	X		X		NA	NA	NA
vir-1	FBgn0043841		X		X	NA	NA	NA
Vsx2	FBgn0263512					NA	NA	NA
